# Supplementary material for: Comparison of 4D Flow MRI to 2D Flow MRI in the pulmonary arteries in healthy volunteers and patients with pulmonary hypertension
Source: PLoS One. 2019 Oct 24;14(10):e0224121. doi: 10.1371/journal.pone.0224121 (PMC6812822; doi:10.1371/journal.pone.0224121)
Supplement: S1 File — Quantitative values for geometrical parameters over all study participants for 4D and 2D Flow MRI. (XLSX) [file pone.0224121.s001.xlsx]

## Sheet: Comparison_all
		Area max [mm²]		difference	Area min [mm²]		difference	Strain [%]		difference
		MPA 2D	MPA 4D	[4D-2D]	MPA 2D	MPA 4D	[4D-2D]	MPA 2D	MPA 4D	[4D-2D]
RMRCB20140812		635.8	714.4	78.6	386.2	468	81.8	64.6297	52.6496	-11.9802
RMRCB20140813		541.6	540.4	-1.2	332.5	380.3	47.8	62.8872	42.0983	-20.7889
RMRCB20140820		735.7	784.1	48.4	439.8	522.9	83.1	67.2806	49.9522	-17.3284
RMRCB20141021		612.9	713.4	100.5	360	445.7	85.7	70.25	60.0628	-10.1872
RMRCB20141028		564.7	686.4	121.7	342.5	474	131.5	64.8759	44.8101	-20.0658
RMRCB20141028b		791.5	919.3	127.8	574.8	670	95.2	37.7001	37.209	-0.491114
RMRCB20141029		670.3	737.6	67.3	417.3	418.4	1.1	60.6278	76.2906	15.6628
RMRCB20141109		858.3	1105	246.7	552.2	561.3	9.1	55.4328	96.8644	41.4316
RMRCB20141110		672.7	739.6	66.9	404.9	498.6	93.7	66.1398	48.3353	-17.8044
RMRCB20141111		990.5	1167.3	176.8	499.7	694.2	194.5	98.2189	68.1504	-30.0685
RMRCB20141112		721.2	789.4	68.2	389.6	509.8	120.2	85.1129	54.845	-30.2679
RMRCB20141112b		721.8	909.6	187.8	452.5	500.9	48.4	59.5138	81.5931	22.0793
RMRCB20141118		685.9	693.6	7.7	382	471.1	89.1	79.555	47.2299	-32.3251
RMRCB20141119b		636.8	718.5	81.7	371.5	455.87	84.37	71.4132	57.6107	-13.8025
RMRCB20141125		872.8	975.5	102.7	556.3	687.3	131	56.8938	41.9322	-14.9616
RMRCB20141125b		864	878.2	14.2	590.2	575.1	-15.1	46.3911	52.7039	6.31282
RMRCB20141209		736.4	849.3	112.9	492.2	524.5	32.3	49.614	61.9256	12.3117
RMRCB20150121		818	883.5	65.5	494.1	605.8	111.7	65.5535	45.8402	-19.7133
RMRCB20150324		665.1	629.5	-35.6	405.4	434	28.6	64.0602	45.0461	-19.0141
RMRCB20150818a		732.3	759.5	27.2	497.1	535.4	38.3	47.3144	41.8566	-5.45787
RMRCB20141029b		764.7	937.5	172.8	552.2	577.9	25.7	38.4824	62.2253	23.7429
RMRCB20141202		888.5	766.8	-121.7	544.1	654.6	110.5	63.2972	17.1402	-46.1569
RMRCB20141203		623.4	717.2	93.8	438.5	487.7	49.2	42.1665	47.0576	4.89114
RMRCB20141213		768.7	791.2	22.5	511.1	756	244.9	50.4011	4.65608	-45.745
RMRCB20150104a		633	675.5	42.5	447.3	519.7	72.4	41.5158	29.9788	-11.5369
RMRCB20150211		625.8	703.1	77.3	396.6	537	140.4	57.7912	30.9311	-26.8601
RMRCB20150218		708.2	868.5	160.3	501	584.3	83.3	41.3573	48.6394	7.28211
RMRCB20150224		664.4	772.3	107.9	523.4	564.3	40.9	26.9392	36.8598	9.92058
RMRCB20150303		672.5	905.9	233.4	525.5	648.3	122.8	27.9734	39.7347	11.7613
RMRCB20150616a		508.4	517.7	9.3	402.6	385.3	-17.3	26.2792	34.3628	8.08365
RMRCB20150616b		577.3	627.1	49.8	464.4	478.4	14	24.3109	31.0828	6.77184
RMRCB20150818b		468	506.3	38.3	320.5	407.6	87.1	46.0218	28.0814	-17.9405
RMRCB20150825a		553.7	556.864	3.16359	349.4	406.1	56.7	58.47	37.1337	-21.3363
RMRCB20151124b		954.9	918.8	-36.1	707.6	670.1	-37.5	34.95	37.11	2.16
RMRCBP20151124		581.89	688.65	106.76	422.54	508.3	85.76	35.48	37.71	2.23
RMRCBP20140916		944.9	1343.5	398.6	838.3	1078.4	240.1	12.7162	24.5827	11.8665
RMRCBP20141007		1061	1122.8	61.8	898.7	933.4	34.7	18.0594	20.2914	2.23199
RMRCBP20141118		680.6	856.7	176.1	766.9	709.6	-57.3	25.69	20.73	-4.96001
RMRAPF20141215		1056.6	1221.6	165	835.2	963.4	128.2	26.5086	26.8	0.291379
RMRCBP20150407		1354.7	1268.41	-86.29	1040.4	881.2	-159.2	30.2095	43.9412	13.7317
RMRCBP20150421		959.8	1025.1	65.3	730.2	836.5	106.3	31.4489	22.5463	-8.90259
RMRCBP20151027		1682.3	1659.4	-22.9	1360.7	1292.9	-67.8	23.63	25.06	1.43
RMRCBP20151103		938.1	971.7	33.6	801.6	777	-24.6	17.03	25.06	8.03
RMRCB20160112		749.8	825.56	75.76	613.4	634.8	21.4	22.24	30.05	7.81
RMRCBP20160202		1217	1240.5	23.5	1027.4	1019	-8.4	18.45	23.74	5.29
RMRCBP20160308		1137.72	1146.27	8.55713	1058.33	1076.02	17.6814	7.50059	6.52937	-0.97122
Mean		789.222	865.849	76.6272	565.623	626.543	60.9198	46.1388	41.2835	-4.85529
Standard deviation		233.537	237.393	90.458	228.761	209.545	75.3996	20.8981	18.4603	18.1128
n		46	46	46	46	46	46	46	46	46
alpha		0.05	0.05	0.05	0.05	0.05	0.05	0.05	0.05	0.05
confidence interval		67.4876	68.6021	26.1406	66.1076	60.5544	21.789	6.03916	5.33466	5.23425
		856.709	934.451	102.768	631.731	687.098	82.7089	52.1779	46.6182	0.378962
		721.734	797.247	50.4866	499.516	565.989	39.1308	40.0996	35.9488	-10.0895
p				7.44561e-07			1.83444e-06			0.0757152

## Sheet: VS_PatVol-O
		Area max [mm²]				Area min [mm²]				Strain [%]
		Prob 2D	Pat 2D	Prob 4D	Pat 4D	Prob 2D	Pat 2D	Prob 4D	Pat 4D	Prob 2D	Pat 2D	Prob 4D	Pat 4D
RMRCB20141029b		764.7		937.5		552.2		577.9		38.4824		62.2253
RMRCB20141202		888.5		766.8		544.1		654.6		63.2972		17.1402
RMRCB20141203		623.4		717.2		438.5		487.7		42.1665		47.0576
RMRCB20141213		768.7		791.2		511.1		756		50.4011		4.65608
RMRCB20150104a		633		675.5		447.3		519.7		41.5158		29.9788
RMRCB20150211		625.8		703.1		396.6		537		57.7912		30.9311
RMRCB20150218		708.2		868.5		501		584.3		41.3573		48.6394
RMRCB20150224		664.4		772.3		523.4		564.3		26.9392		36.8598
RMRCB20150303		672.5		905.9		525.5		648.3		27.9734		39.7347
RMRCB20150616a		508.4		517.7		402.6		385.3		26.2792		34.3628
RMRCB20150616b		577.3		627.1		464.4		478.4		24.3109		31.0828
RMRCB20150818b		468		506.3		320.5		407.6		46.0218		28.0814
RMRCB20150825a		553.7		556.864		349.4		406.1		58.47		37.1337
RMRCB20151124b		954.9		918.8		707.6		670.1		34.95		37.11
RMRCBP20151124		581.9		688.7		422.5		508.3		37.7		35.5
RMRCBP20140916			944.9		1343.5		838.3		1078.4		12.7162		24.5827
RMRCBP20141007			1061		1122.8		898.7		933.4		18.0594		20.2914
RMRCBP20141118			680.6		856.7		766.9		709.6		25.69		20.73
RMRAPF20141215			1056.6		1221.6		835.2		963.4		26.5086		26.8
RMRCBP20150407			1354.7		1268.41		1040.4		881.2		30.2095		43.9412
RMRCBP20150421			959.8		1025.1		730.2		836.5		31.4489		22.5463
RMRCBP20151027			1682.3		1659.4		1360.7		1292.9		23.63		25.06
RMRCBP20151103			938.1		971.7		801.6		777		17.03		25.06
RMRCB20160112			749.8		825.56		613.4		634.8		22.24		30.05
RMRCBP20160202			1217		1240.5		1027.4		1019		18.45		23.74
RMRCBP20160308			1137.72		1146.27		1058.33		1076.02		7.50059		6.52937
Mean		666.227	1071.14	730.231	1152.87	473.78	906.467	545.707	927.474	41.1771	21.2258	34.6996	24.4846
Standard deviation		129.408	266.588	135.881	226.356	92.2638	195.21	103.051	179.461	11.8762	6.98047	12.7842	8.38802
n		15	11	15	11	15	11	15	11	15	11	15	11
alpha		0.05	0.05	0.05	0.05	0.05	0.05	0.05	0.05	0.05	0.05	0.05	0.05
confidence interval		65.4883	157.54	68.7639	133.766	46.6911	115.359	52.1499	106.053	6.01006	4.12512	6.46956	4.95691
		731.715	1228.68	798.995	1286.63	520.471	1021.83	597.857	1033.53	47.1871	25.3509	41.1691	29.4416
		600.738	913.597	661.467	1019.1	427.089	791.107	493.557	821.421	35.167	17.1006	28.23	19.5277
p			5.13366e-05		7.35298e-06		1.84144e-07		8.44454e-07		7.23595e-05		0.0361383
