# Supplementary material for: Comparison of 4D Flow MRI to 2D Flow MRI in the pulmonary arteries in healthy volunteers and patients with pulmonary hypertension
Source: PLoS One. 2019 Oct 24;14(10):e0224121. doi: 10.1371/journal.pone.0224121 (PMC6812822; doi:10.1371/journal.pone.0224121)
Supplement: S2 File — Quantitative values for all study participants who received 4D, 2D Flow MRI, CMR and Phantom corrected measurements. (XLSX) [file pone.0224121.s002.xlsx]

## Sheet: VOL<40 - Table 1 - Tabe
Stroke Volume (ml) FFV-BFV	4D			4D Phantom			2D GTFlow			2D GTFlow Phantom			2D Viewforum			CMR	korrigiert	korrigiert
	MPA	LPA	RPA	MPA	LPA	RPA	MPA	LPA	RPA	MPA	LPA	RPA	MPA	LPA	RPA		4D MPA	2D MPA		4d sv	cmr sv	mean	diff			4d sv	2d fluss	mean	diff
RMRCB20140813	86.69	47.28	42.24	-0.6	4.71	1.03	84.07	43.33	43.01	0.42	-0.43	-0.45	85.83	43.83	44.35		87.29	83.65		86.7	80.2	83.45	6.5			86.69	84.07	85.38	2.62
RMRCB20140820	78.91	47.51	44.25	16.5	19.35	-5.15	72.24	32.83	43.63	-1.57	0.82	0.01	71.49	31.17	45.23		62.41	73.81		78.91	81.2	80.055	-2.29			78.91	72.24	75.575	6.67
RMRCB20141028b	126.55	48.55	44.97	6.9	7.54	2.13	119.55	53.37	63.33	0.3	-0.98	0.22	121.27	52.31	65.2		119.65	119.25		126.55	88.8	107.675	37.75			126.55	119.55	123.05	7
RMRCB20141029	89.35	34.21	39.39	2.8	6.91	3.17	77.72	28.17	40.09	0.47	0.42	-0.09	78.32	30.34	41.69		86.55	77.25		92.24	70.3	81.27	21.94			89.35	77.72	83.535	11.63
RMRCB20141109	115.3	59.41	74.69	-4.92	7.32	3.24	102.63	48.86	63.25	2.48	1.84	0.32	104.57	52.53	64.2		120.22	100.15		128.33	106.2	117.265	22.13			115.3	102.63	108.965	12.67
RMRCB20141111	154.12	66.27	51.44	3.57	8.1	2.85	125.13	51.34	60.35	2.4	-1.25	-0.56	125.903	53.34	63.66		150.55	122.73		154.12	94	124.06	60.12			154.12	125.13	139.625	28.99
RMRCB20141112b	148.92	69.15	62.89	-4.91	11.07	2.96	121.92	68.26	63.27	0.75	0.12	0.92	128.16	69.08	64.89		153.83	121.17		148.92	118	133.46	30.92			148.92	121.92	135.42	27
RMRCB20141118	91.25	48.43	45.36	6.58	0.99	0.8	75.35	38.75	40.58	0.83	-0.46	0.18	77.978	39.46	42.46		84.67	74.52		91.25	51.9	71.575	39.35			91.25	75.35	83.3	15.9
RMRCB20141119b	105.07	54.82	49.94	9.07	19.24	2.59	105.51	58.12	55.65	-0.9	2.12	-0.11	107.81	64.32	56.41		96	106.41		105.07	85.8	95.435	19.27			105.07	105.51	105.29	-0.44
RMRCB20141125	126.28	58.73	52.26	22.72	8.22	4.14	115.19	52.68	52.15	-2.32	-0.98	0.39	117.53	53.28	58.87		103.56	117.51		126.28	89.1	107.69	37.18			126.28	115.19	120.735	11.09
RMRCB20141125b	97.82	53.86	51.67	6.47	5.63	0.68	91.21	43.38	47	-1.32	1.08	-1.47	94.32	45.13	48.24		91.35	92.53		97.82	95.8	96.81	2.02			97.82	91.21	94.515	6.61
RMRCB20141209	66.72	39.72	42.63	3.38	13.65	1.4	72.5	32.92	41.15	-0.67	0.89	0.66	73.4	35.74	41.47		63.34	73.17		66.72	71	68.86	-4.28			66.72	72.5	69.61	-5.78
RMRCB20150121	102.92	51.4	49.56	-1.71	7.14	2.59	100.44	49.16	50.78	-1.15	0.46	-0.13	99.471	48.63	51.652		104.63	101.59		102.93	61.8	82.365	41.13			102.92	100.44	101.68	2.48
RMRCB20150324	87.92	36.9	47.64	3.49	3.31	0.44	78.31	36.74	41.26	0.19	0.08	-0.8	80.76	38.39	44.252		84.43	78.12		87.92	71	79.46	16.92			87.92	78.31	83.115	9.61
mean	105.559	51.16	49.9236	4.95286	8.79857	1.63357	95.8407	45.565	50.3929	-0.00642857	0.266429	-0.065	97.6294	46.9679	52.3267		100.606	95.8471					23.4757	mean					9.71786	mean
standard deviation	24.8188	9.86418	8.85762	7.34768	5.19489	2.17129	18.8084	10.6909	8.91047	1.35898	0.993037	0.592353	19.4675	11.1099	9.16972	#DIV/0!	26.652	18.5522					18.813	standard deviation					9.58781	standard deviation
Max Velocity [cm/s]	4D			4D Phantom			2D GTFlow			2D GTFlow Phantom			2D Viewforum			CMR	korrigiert	korrigiert					61.1016	mean+2standard deviation					28.8935	mean+2standard deviation
	MPA	LPA	RPA	MPA	LPA	RPA	MPA	LPA	RPA	MPA	LPA	RPA	MPA	LPA	RPA		4D MPA	2D MPA
RMRCB20140813	97.05	97.26	87.07	5.09	5.84	3.5	92.44	115	91.25	1.74	1.93	1.47	92.1	119	90.9		91.96	90.7
RMRCB20140820	76.74	80.5	97.1	10.33	10.04	4.68	87.36	102.05	132.76	3.98	6.14	3.59	87.5	107.4	115.4		66.41	83.38
RMRCB20141028b	108.52	119.5	110.64	3	4.35	3.4	90.87	130.94	102.76	3.03	7.22	3.38	92.4	113	107.6		105.52	87.84
RMRCB20141029	72.36	69.23	81.85	3.7	5.35	4.19	67.29	87.67	82.71	3.22	5.35	4.5	67.4	108.4	82.2		68.66	64.07
RMRCB20141109	103.28	107.27	108.25	3.61	3.7	3.7	84.23	97.92	114.66	3.47	4.25	4.28	84.3	101.2	119.5		99.67	80.76
RMRCB20141111	120.51	135.13	100.61	3.98	6.34	4.26	84.28	126.45	106.48	2.88	7.3	3.7	84.4	118	106.9		116.53	81.4
RMRCB20141112b	121.18	134.23	116.07	4.14	5.51	4.02	109.69	125.06	127.13	4.63	5.07	5.45	109.8	116.5	126.9		117.04	105.06
RMRCB20141118	93.62	119.71	111.38	3.18	3.24	2.33	79.1	123.49	109.07	2.93	3.51	2.75	79.2	113.3	108.4		90.44	76.17
RMRCB20141119b	113.42	104.5	111.85	7.56	8.3	5.13	117.01	120.53	121.81	2.87	5.45	2.7	117.1	119.8	115.3		105.86	114.14
RMRCB20141125	89.77	137.21	108.86	7.1	6.81	3.2	98	130.81	113.78	2.93	4.4	3.12	98.1	118	116.1		82.67	95.07
RMRCB20141125b	82.48	143.64	108.85	5.45	6.04	3.14	75.1	129.5	99.62	2.83	4.21	2.85	75.2	117.4	100.5		77.03	72.27
RMRCB20141209	72.76	100.12	110.02	7.91	8.31	3.31	68.01	63.5	83.77	3.19	3.47	2.45	67.9	114.3	83.7		64.85	64.82
RMRCB20150121	93.56	109.05	112.86	2.83	3.72	3.08	71.49	110.86	98.01	3.37	5.57	4.88	71.6	88.4	97		90.73	68.12
RMRCB20150324	92.3	118.28	98.42	3.74	4.43	2.74	97.61	117.66	111.74	1.78	2.14	2.17	97.7	117.1	111.6		88.56	95.83
mean	95.5393	112.545	104.559	5.11571	5.85571	3.62	87.32	112.96	106.825	3.06071	4.715	3.37786	87.4786	112.271	105.857		90.4236	84.2593
standard deviation	15.7274	20.8464	9.81585	2.18558	1.9163	0.736808	14.395	18.6582	14.5168	0.714887	1.57543	1.06673	14.4322	8.33207	12.9259		16.6721	14.4096
Mean Flux [ml/s]	4D			4D Phantom			2D GTFlow			2D GTFlow Phantom			2D Viewforum			CMR	korrigiert	korrigiert
	MPA	LPA	RPA	MPA	LPA	RPA	MPA	LPA	RPA	MPA	LPA	RPA	MPA	LPA	RPA		4D MPA	2D MPA
RMRCB20140813	77.41	42.21	37.72	-0.59	4.62	1.01	72.47	37.35	37.08	0.41	-0.41	-0.44	74	39.4	38.9		78	72.06
RMRCB20140820	68.02	41.67	38.82	16.18	18.97	-5.05	64.5	29.32	37.61	-1.57	0.68	0.01	64.9	27.6	39.5		51.84	66.07
RMRCB20141028b	147.15	56.46	52.29	-6.9	7.54	2.13	124.53	55.59	71.97	0.3	-0.98	0.22	128.3	55	75.3		154.05	124.23
RMRCB20141029	79.79	30.54	36.48	2.69	6.64	3.05	69.4	25.15	37.12	0.45	0.4	-0.08	71	27.1	38.4		77.1	68.95
RMRCB20141109	115.31	59.41	74.69	-4.92	7.32	3.24	102.63	53.11	63.26	2.48	1.84	0.33	104.7	57.5	64		120.23	100.15
RMRCB20141111	140.11	58.13	45.13	3.51	7.94	2.8	104.28	44.26	53.89	2.31	-1.24	-0.53	106.1	46.6	56.6		136.6	101.97
RMRCB20141112b	165.46	76.83	69.88	-4.82	10.96	2.9	138.55	74.2	68.77	0.72	-0.12	0.98	144	75.9	72		170.28	137.83
RMRCB20141118	111.28	51.52	48.26	6.46	0.97	0.78	81.9	42.12	42.26	0.81	-0.45	0.17	83	42.7	45.1		104.82	81.09
RMRCB20141119b	109.45	54.83	49.94	8.72	18.5	2.49	109.9	58.13	55.65	-0.87	-2.04	-0.11	111	63.1	56.6		100.73	110.77
RMRCB20141125	121.42	56.47	50.25	21.84	7.9	3.98	106.66	48.78	46.57	-2.23	-0.95	0.37	108.5	48.8	52.9		99.58	108.89
RMRCB20141125b	106.32	53.8	51.66	6.22	5.41	0.65	87.7	43.39	51.08	-1.27	1.04	1.01	90.6	45.1	52.3		100.1	88.97
RMRCB20141209	68.09	40.53	44.4	3.24	13.13	1.35	72.5	31.66	42.87	-0.65	0.86	0.63	74.4	34.9	43.9		64.85	73.15
RMRCB20150121	107.21	53.55	51.62	-1.65	6.87	2.49	109.18	53.43	55.2	-1.11	0.45	-0.13	110.5	53.7	56.7		108.86	110.29
RMRCB20150324	122.11	51.25	66.16	3.36	3.19	0.42	108.76	51.02	57.3	0.18	0.08	-0.78	109.8	54.5	61.1		118.75	108.58
mean	109.938	51.9429	51.2357	3.81	8.56857	1.58857	96.64	46.2507	51.4736	-0.00285714	-0.06	0.117857	98.6286	47.9929	53.8071		106.128	96.6429
standard deviation	28.2647	10.549	11.2503	7.70655	5.04018	2.12216	21.461	12.5084	11.0771	1.32601	0.997669	0.508811	22.2825	12.9781	11.3871		31.7368	21.2721

## Sheet: VOL>40 - Table 1 - Tabe
Stroke Volume (ml) FFV-BFV	4D			4D Phantom			2D GTFlow			2D GTFlow Phantom			2D Viewforum			CMR	korrigiert	korrigiert
	MPA	LPA	RPA	MPA	LPA	RPA	MPA	LPA	RPA	MPA	LPA	RPA	MPA	LPA	RPA		4D MPA	2D MPA
RMRCB20141213	87.57	25.12	43.2	9.68	6.51	1.26	84.95	26.28	46.2	-1.81	-0.42	0.59	84.53	29.8	46.39		77.89	86.76
RMRCB20150104a	77.42	33.89	39.56	-1.82	6.49	2.22	70.94	33.19	36.04	0.62	-0.35	0.55	69.96	38.15	38.55		79.24	70.32
RMRCB20150211	80.34	42.98	41.57	15.22	6.97	0.39	79.79	40.01	40.72	0.14	0.1	0.49	82.78	39.03	41.65		65.12	79.65
RMRCB20150218	80.36	31.35	42.34	-8.68	0.97	-1.23	75.39	38.4	43.08	-3.96	0.69	3.33	79.78	39.97	46.963		89.04	79.35
RMRCB20150303	75.24	41.16	30.52	10.25	4.46	0.09	65.91	32.93	34.8	2.14	0.76	0.26	66.151	33.49	34.6		64.99	63.77
RMRCB20150616a	59.05	41.66	40.61	-16.2	0.08	-2.15	81.58	45.65	41.17	2.48	0.71	0.68	84.2	46.4	41.9		75.25	79.1
RMRCB20150616b	58.33	32.95	37.37	-11.01	0.89	0.9	62.19	34.78	27.39	-0.04	-0.22	-0.22	60.8	31	34.9		69.34	62.23
RMRCB20150818b	71.54	28.79	35.18	-2.78	0.16	3.02	69.15	32.7	34.86	-2.74	-0.29	0.44	67.76	31.45	31.59		74.32	71.89
RMRCB20150825a	71.08	51.17	33.88	-5.94	14.01	-5.94	75.54	44.22	39.95	1.06	0.76	0.76	79.15	38.69	34.17		77.02	74.48
mean	73.4367	36.5633	38.2478	-1.25333	4.50444	-0.16	73.9378	36.4622	38.2456	-0.234444	0.193333	0.764444	75.0123	36.4422	38.9681		74.69	74.1722
standard deviation	9.18209	7.74876	4.06322	10.1193	4.32573	2.53411	7.0943	5.81937	5.27327	2.06101	0.498932	0.946914	8.39195	5.09513	5.24991		7.12618	7.53154
Max. Velocity (cm/s)	4D			4D Phantom			2D GTFlow			2D GTFlow Phantom			2D Viewforum			CMR	korrigiert	korrigiert
	MPA	LPA	RPA	MPA	LPA	RPA	MPA	LPA	RPA	MPA	LPA	RPA	MPA	LPA	RPA		4D MPA	2D MPA
RMRCB20141213	80.12	93.3	91.91	4.79	7.17	3.86	90.53	84.8	88.07	2.93	6.16	4.45	90.6	64.3	88.5		75.33	87.6
RMRCB20150104a	73.74	148.78	91.04	4.63	11.41	5.48	78.97	116.22	110.8	2.37	7.33	7.75	78.3	110.2	119.1		69.11	76.6
RMRCB20150211	80.92	105.76	93.93	5.07	20.7	3.98	95.74	127.05	103.34	1.84	6.93	1.55	94.9	118.6	103.4		75.85	93.9
RMRCB20150218	95.4	117.24	71.93	18.33	4.07	3.82	107.12	93.55	93.75	4.22	3.83	4.16	112.7	117.9	107.5		77.07	102.9
RMRCB20150303	69.54	109.15	79.88	4.16	6.66	3.43	65.99	127.57	77.07	2.55	3.42	3.56	66.1	119.5	77.1		65.38	63.44
RMRCB20150616a	105.58	99.93	73.58	4.72	3.887	4.18	98.74	112.51	75.05	2.54	2.59	3.16	91.9	118.9	75.3		100.86	96.2
RMRCB20150616b	81.2	104.56	104.83	4.18	2.24	2.53	83.91	112.51	88	3.43	3.14	3.14	84	87.8	110.7		77.02	80.48
RMRCB20150818b	101.32	88.62	99.23	2.38	3.76	2.47	95.44	88.29	110.52	1.95	1.55	1.62	95.31	87.53	110.4		98.94	93.49
RMRCB20150825a	119.73	119.28	103.92	8.33	10.72	8.34	117.47	114.83	107.3	3.62	1.99	1.99	111.09	102.83	103.24		111.4	113.85
mean	89.7278	109.624	90.0278	6.28778	7.84633	4.23222	92.6567	108.592	94.8778	2.82778	4.10444	3.48667	91.6556	103.062	99.4711		83.44	89.8289
standard deviation	15.7189	16.7559	11.6314	4.50135	5.43758	1.68167	14.3705	15.0302	13.0354	0.749426	2.03789	1.80323	13.8872	18.2888	14.6439		15.137	14.072
Mean Flux (ml/s)	4D			4D Phantom			2D GTFlow			2D GTFlow Phantom			2D Viewforum			CMR	korrigiert	korrigiert
	MPA	LPA	RPA	MPA	LPA	RPA	MPA	LPA	RPA	MPA	LPA	RPA	MPA	LPA	RPA		4D MPA	2D MPA
RMRCB20141213	93.16	29.22	50.24	9.68	6.51	1.27	92.34	28.56	48.12	-1.81	-0.42	0.59	93	39.4	49.4		83.48	94.15
RMRCB20150104a	75.9	33.23	38.79	-1.79	6.37	2.18	65.69	31.92	36.04	6	-0.34	0.53	64.8	27.6	37.8		77.69	59.69
RMRCB20150211	93.42	49.98	48.34	15.22	6.97	0.39	94.98	45.46	49.27	0.14	-0.1	0.48	96.5	55	47.9		78.2	94.84
RMRCB20150218	95.67	37.33	50.41	-30.99	-3.47	-4.39	89.75	45.7	51.3	3.021	-0.66	3.21	95.6	27.1	56.6		126.66	86.729
RMRCB20150303	83.6	45.74	33.91	8.91	4.52	0.09	68.66	35.79	37.83	2.05	-0.73	0.09	70	57.5	37.9		74.69	66.61
RMRCB20150616a	52.72	37.2	36.92	-14.64	-0.88	-2.06	70.32	48.32	36.76	2.06	0.6	0.65	72	46.6	37.4		67.36	68.26
RMRCB20150616b	78.83	44.53	50.5	-11.23	0.91	0.92	86.383	48.32	38.05	-0.035	-0.21	-0.21	86.7	75.9	48.8		90.06	86.418
RMRCB20150818b	79.49	31.99	39.09	-2.84	0.16	3.08	72.03	34.07	37.89	-2.64	-0.28	0.42	71	42.7	34.75		82.33	74.67
RMRCB20150825a	78.98	45.69	37.65	-6.19	14.59	-6.19	59.02	38.12	35.67	0.88	0.63	0.63	63.32	63.1	30.76		85.17	58.14
mean	81.3078	39.4344	42.8722	-3.76333	3.96444	-0.523333	77.6859	39.5844	41.2144	1.074	-0.167778	0.71	79.2133	48.3222	42.3678		85.0711	76.6119
standard deviation	12.2931	6.86162	6.43923	13.4482	5.13219	2.91023	12.4501	7.085	6.00162	2.45475	0.459052	0.923436	12.8158	15.2815	8.04337		15.9434	13.4969

## Sheet: MPA - Table 1 - Tabelle 1 - T
MPA		HR	heart phases	timestep (ms)	Stroke Volume (ml)	Forward Flow Vol. (ml)	Backward Flow Vol. (ml)	Stroke Volume (ml) FFV-BFV	Max Velocity (cm/s)	Mean Flux (ml/s)
7DFlow
20140813		54	20	56	86.7	92.14	-5.45	86.69	97.05	77.41
20140820		52	20	58	78.91	88.47	-9.56	78.91	76.74	68.02
20141028b		69	20	43	126.55	136.06	-9.51	126.55	108.52	147.15
20141029		54	20	56	89.84	92.84	-3.49	89.35	72.36	79.79
20141109		60	20	50	115.31	119.54	-4.24	115.3	103.28	115.31
20141111		54	20	55	154.12	159.35	-5.23	154.12	120.51	140.11
20141112b		67	20	45	148.92	152.64	-3.72	148.92	121.18	165.46
20141118		73	20	41	91.25	96.8	-5.55	91.25	93.62	111.28
20141119b		63	20	48	105.07	108.84	-3.77	105.07	113.42	109.45
20141125		58	20	52	126.28	130.76	-4.48	126.28	89.77	121.42
20141125b		60	20	50	97.82	105.53	-7.71	97.82	82.48	106.32
20141209		63	20	48	66.72	78.48	-11.76	66.72	72.76	68.09
20150121		66	20	48	102.93	108.58	-5.66	102.92	93.56	107.21
20150324		83	20	36	87.92	91.68	-3.76	87.92	92.3	122.11
20141213		64	20	47	87.57	99.26	-11.69	87.57	80.12	93.16
20150104a		59	20	51	77.42	84.22	-6.8	77.42	73.74	75.9
20150211		69	20	43	80.35	85.11	-4.77	80.34	80.92	93.42
20150218		72	20	42	80.36	82.39	-2.03	80.36	95.4	95.67
20150303		66	20	45	75.24	82.31	-7.07	75.24	69.54	83.6
20150616a		54	20	56	59.05	67	-7.95	59.05	105.58	52.72
20150616b		83	20	37	58.33	65.02	-6.69	58.33	81.2	78.83
20150818b		66	20	45	71.54	75.04	-3.5	71.54	101.32	79.49
20150825a		54	20	45	71.08	73.23	-2.15	71.08	119.73	78.98
mean		63.6087	20	47.6957	93.0122	98.9257	-5.93652	92.9891	93.2652	98.7348
standard deviation		8.79725	0	6.21254	21.521	21.0828	2.59241	3.59241
MPA		HR	heart phases	timestep (ms)	Stroke Volume (ml)	Forward Flow Vol.(ml)	Backward Flow Vol. (ml)	Stroke Volume (ml) FFV-BFV	Max Velocity (cm/s)	Mean Flux (ml/s)
QFlow (GTFlow)
20140813		52	40	29	84.07	88	-3.93	84.07	92.44	72.47
20140820		54	40	28	72.24	80.97	-8.73	72.24	87.36	64.5
20141028b		63	40	24	119.54	127.24	-7.69	119.55	90.87	124.53
20141029		54	40	28	77.72	81.71	-3.99	77.72	67.29	69.4
20141109		60	40	25	102.63	108.61	-5.98	102.63	84.23	102.63
20141111		51	40	30	125.14	132.21	-7.08	125.13	84.28	104.28
20141112b		67	40	22	121.92	127.46	-5.54	121.92	109.69	138.55
20141118		65	40	23	75.4	78.88	-3.53	75.35	79.1	81.9
20141119b		62	40	24	105.51	110.38	-4.87	105.51	117.01	109.9
20141125		55	40	27	115.19	121.92	-6.73	115.19	98	106.66
20141125b		58	40	26	91.21	97.94	-6.73	91.21	75.1	87.7
20141209		61	40	25	72.5	81.05	-8.55	72.5	68.01	72.5
20150121		66	40	23	100.45	103.84	-3.4	100.44	71.49	109.18
20150324		82	40	18	78.31	80.49	-2.18	78.31	97.61	108.76
20141213		66	40	23	84.95	95.1	-10.15	84.95	90.53	92.34
20150104a		56	40	27	70.94	78.15	-7.21	70.94	78.97	65.69
20150211		70	40	21	79.782	85.3	-5.51	79.79	95.74	94.98
20150218		71	40	21	75.39	79.48	-4.09	75.39	107.12	89.75
20150303		63	40	24	65.92	70.69	-4.78	65.91	65.99	68.66
20150616a		51	40	29	87.58	85.95	-4.37	81.58	98.74	70.32
20150616b		86	40	18	62.2	67.89	-5.7	62.19	83.91	86.383
20150818b		63	40	24	69.15	71.59	-2.44	69.15	95.44	72.03
20150825a		48	40	32	75.55	78.23	-2.69	75.54	117.47	59.02
mean		61.913	40	24.8261	87.5344	92.7426	-5.47261	87.27	89.4083	89.2232
standard deviation		8.03309	0	3.13961	17.5171	18.0771	2.01935	3.01935
MPA		HR	heart phases	timestep (ms)	Stroke Volume (ml)	Forward Flow Vol. (ml)	Backward Flow Vol. (ml)	Stroke Volume (ml) FFV-BFV	Max Velocity (cm/s)	Mean Flux (ml/s)
QFlow (Viewforum)
20140813		52	40	29.0075	85.8	87.6	-1.77	85.83	92.1	74
20140820		54	40	27.535	71.5	72.1	-0.61	71.49	87.5	64.9
20141028b		63	40	23.64	121.3	123.6	-2.33	121.27	92.4	128.3
20141029		54	40	24.97	78.3	79.5	-1.18	78.32	67.4	71
20141109		60	40	24.97	104.6	107.3	-2.73	104.57	84.3	104.7
20141111		51	40	29.67	125.9	126.3	-0.397	125.903	84.4	106.1
20141112b		67	40	22.24	128.1	130.8	-2.64	128.16	109.8	144
20141118		65	40	23.24	77.9	78	-0.022	77.978	79.2	83
20141119b		62	40	24.28	107.8	110.3	-2.49	107.81	117.1	111
20141125		55	40	27.07	117.5	120.6	-3.07	117.53	98.1	108.5
20141125b		58	40	26.02	94.3	96.6	-2.28	94.32	75.2	90.6
20141209		61	40	24.67	73.4	75.3	-1.9	73.4	67.9	74.4
20150121		67	40	22.51	99.5	99.5	-0.029	99.471	71.6	110.5
20150324		82	40	18.3825	80.7	81	-0.24	80.76	97.7	109.8
20141213		66	40	22.73	84.6	86.5	-1.97	84.53	90.6	93
20150104a		56	40	26.97	69.9	74.3	-4.34	69.96	78.3	64.8
20150211		70	40	21.45	82.7	86	-3.22	82.78	94.9	96.5
20150218		73	40	20.51	80.6	81.6	-1.82	79.78	112.7	95.6
20150303		63	40	23.64	66.2	66.4	-0.249	66.151	66.1	70
20150616a		51	40	29.2275	84.2	86.5	-2.3	84.2	91.9	72
20150616b		86	40	17.5175	60.7	62	-1.2	60.8	84	86.7
20150818b		63	40	24	67.76	68.81	-1.05	67.76	95.31	71
20150825a		48	40	32	79.15	80.58	-1.43	79.15	111.09	63.32
mean		62.0435	40	24.6196	88.8004	90.4865	-1.70726	88.7793	89.113	91.0313
standard deviation		8.11988	0	3.01154	17.772	17.9734	1.87757	2.87757
PHANTOM		HR	heart phases	timestep (ms)	Stroke Volume (ml)	Forward Flow Vol. (ml)	Backward Flow Vol. (ml)	Stroke Volume (ml) FFV-BFV	Max Velocity (cm/s)	Mean Flux (ml/s)
7DFluss
20140813		59	20	51	0.6	1.47	-2.07	-0.6	5.09	-0.59
20140820		59	20	51	16.5	16.5	0	16.5	10.33	16.18
20141028b		60	20	50	6.9	6.9	0	6.9	3	-6.9
20141029		58	20	52	2.8	2.82	-0.02	2.8	3.7	2.69
20141109		60	20	50	4.92	0.24	-5.16	-4.92	3.61	-4.92
20141111		59	20	51	3.58	4.58	-1.01	3.57	3.98	3.51
20141112b		59	20	51	4.92	0.22	-5.13	-4.91	4.14	-4.82
20141118		59	20	51	6.59	6.59	-0.01	6.58	3.18	6.46
20141119b		58	20	52	9.06	9.07	0	9.07	7.56	8.72
20141125		58	20	52	22.72	22.72	0	22.72	7.1	21.84
20141125b		58	20	52	6.47	6.58	-0.11	6.47	5.45	6.22
20141209		58	20	52	3.37	4.02	-0.64	3.38	7.91	3.24
20150121		58	20	52	1.71	0.68	-2.39	-1.71	2.83	-1.65
20150324		58	20	52	3.49	3.58	-0.09	3.49	3.74	3.36
20141213		60	20	50	9.68	9.7	-0.02	9.68	4.79	9.68
20150104a		59	20	51	1.82	0.82	-2.64	-1.82	4.63	-1.79
20150211		60	20	50	15.22	15.22	0	15.22	5.07	15.22
20150218		59	20	14	8.68	0.13	-8.81	-8.68	18.33	-30.99
20150303		59	20	50	10.25	10.25	0	10.25	4.16	8.91
20150616a		58	20	52	15.23	-16.2	0	-16.2	4.72	-14.64
20150616b		61	20	49	11.01	0	-11.01	-11.01	4.18	-11.23
20150818b		59	20	49	2.78	0.01	-2.79	-2.78	2.38	-2.84
20150825a		50	20	48	5.94	0	-5.94	-5.94	8.33	-6.19
mean		58.5217	20	49.2174	7.57565	4.60435	-2.08	2.52435	5.57435	0.846522
standard deviation		0.726292	6.53835	8.12327	5.59543	6.17735	2.33982	3.33982
PHANTOM		HR	heart phases	timestep (ms)	Stroke Volume (ml)	Forward Flow Vol. (ml)	Backward Flow Vol. (ml)	Stroke Volume (ml) FFV-BFV	Max Velocity (cm/s)	Mean Flux (ml/s)
QFlow (GTFLow)
20140813		58	40	26	0.43	0.96	-0.54	0.42	1.74	0.41
20140820		59	40	25	1.57	1.47	-3.04	-1.57	3.98	-1.57
20141028b		59	40	25	0.3	1.88	-1.58	0.3	3.03	0.3
20141029		58	40	26	0.47	1.81	-1.34	0.47	3.22	0.45
20141109		60	40	25	2.48	3.52	-1.04	2.48	3.47	2.48
20141111		59	40	26	2.4	3.41	-1.01	2.4	2.88	2.31
20141112b		59	40	26	0.75	2.92	-2.17	0.75	4.63	0.72
20141118		58	40	26	0.84	1.91	-1.08	0.83	2.93	0.81
20141119b		59	40	26	0.9	1.08	-1.98	-0.9	2.87	-0.87
20141125		59	40	26	2.32	0.95	-3.27	-2.32	2.93	-2.23
20141125b		59	40	26	1.32	1.21	-2.53	-1.32	2.83	-1.27
20141209		59	40	26	0.68	1.69	-2.36	-0.67	3.19	-0.65
20150121		59	40	26	1.15	1.38	-2.53	-1.15	3.37	-1.11
20150324		59	40	26	0.19	0.98	-0.79	0.19	1.78	0.18
20141213		59	40	25	1.81	1.09	-2.9	-1.81	2.93	-1.81
20150104a		58	40	26	0.62	1.59	-0.97	0.62	2.37	6
20150211		59	40	25	0.14	0.97	-0.83	0.14	1.84	0.14
20150218		58	40	26	3.96	1.47	-5.43	-3.96	4.22	3.021
20150303		59	40	26	2.13	2.72	-0.58	2.14	2.55	2.05
20150616a		50	40	30	2.48	2.85	-0.37	2.48	2.54	2.06
20150616b		59	40	26	0.037	1.22	-1.26	-0.04	3.43	-0.035
20150818b		59	40	26	2.75	0.01	-2.75	-2.74	1.95	-2.64
20150825a		50	40	30	1.06	2.14	-1.08	1.06	3.62	0.88
mean		58.0435	40	26.1304	1.33857	1.70565	-1.8013	-0.0956522	2.96957	0.418522
standard deviation

## Sheet: LPA - Table 1 - Tabelle 1 - T
LPA		HR	heart phases	timestep (ms)	Stroke Volume (ml)	Forward Flow Vol. (ml)	Backward Flow Vol. (ml)	Stroke Volume (ml) FFV-BFV	Max Velocity (cm/s)	Mean Flux (ml/s)
/DFlow
20140813		54	20	56	47.27	50.58	-3.3	47.28	97.26	42.21
20140820		52	20	57	47.51	51.39	-3.88	47.51	80.5	41.67
20141028b		69	20	43	48.55	57.56	-9.01	48.55	119.5	56.46
20141029		54	20	56	34.21	39.9	-5.69	34.21	69.23	30.54
20141109		60	20	50	59.41	63.95	-4.54	59.41	107.27	59.41
20141111		53	20	57	66.27	68.92	-2.65	66.27	135.13	58.13
20141112b		67	20	45	69.15	72.43	-3.28	69.15	134.23	76.83
20141118		73	20	47	48.43	49.86	-1.43	48.43	119.71	51.52
20141119b		63	20	50	54.83	57.92	-3.1	54.82	104.5	54.83
20141125		58	20	52	58.72	65.95	-7.22	58.73	137.21	56.47
20141125b		60	20	50	53.8	56.47	-2.61	53.86	143.64	53.8
20141209		63	20	49	39.72	42.78	-3.06	39.72	100.12	40.53
20150121		66	20	48	51.4	54.53	-3.13	51.4	109.05	53.55
20150324		83	20	36	36.9	37.6	-0.7	36.9	118.28	51.25
20141213		64	20	43	25.13	27.71	-2.59	25.12	93.3	29.22
20150104a		59	20	51	33.89	42.33	-8.44	33.89	148.78	33.23
20150211		69	20	43	42.98	49.02	-6.04	42.98	105.76	49.98
20150218		72	20	42	31.35	34.62	-3.27	31.35	117.24	37.33
20150303		66	20	45	41.17	43.87	-2.71	41.16	109.15	45.74
20150616a		54	20	56	41.66	47	-5.34	41.66	99.93	37.2
20150616b		83	20	37	32.95	33.64	-0.69	32.95	104.56	44.53
20150818b		66	20	45	28.79	30.91	-2.12	28.79	88.62	31.99
20150825a		54	20	56	51.17	52.65	-1.48	51.17	119.28	45.69
mean		63.5652	20	48.4348	45.4461	49.1996	-3.7513	45.4483	111.402	47.0483
standard deviation		8.84388	5.15079	6.12404	10.9362	11.6155	3.20736
LPA		HR	heart phases	timestep (ms)	Stroke Volume (ml)	Forward Flow Vol. (ml)	Backward Flow Vol. (ml)	Stroke Volume (ml) FFV-BFV	Max Velocity (cm/s)	Mean Flux (ml/s)
QFlow (GTFLow)
20140813		53	40	29	43.32	49.41	-6.08	43.33	115	37.35
20140820		53	40	28	32.84	39.93	-7.1	32.83	102.05	29.32
20141028b		63	40	24	53.37	63.41	-10.04	53.37	130.94	55.59
20141029		54	40	28	28.16	33.78	-5.61	28.17	87.67	25.15
20141109		66	40	23	48.86	58.46	-9.6	48.86	97.92	53.11
20141111		52	40	29	51.34	62.57	-11.23	51.34	126.45	44.26
20141112b		66	40	23	68.26	75.21	-6.95	68.26	125.06	74.2
20141118		65	40	23	38.75	43.06	-4.31	38.75	123.49	42.12
20141119b		59	40	25	58.13	63.22	-5.1	58.12	120.53	58.13
20141125		55	40	27	52.68	68.81	-16.13	52.68	130.81	48.78
20141125b		60	40	25	43.39	48.85	-5.47	43.38	129.5	43.39
20141209		59	40	26	32.93	36.83	-3.91	32.92	63.5	31.66
20150121		66	40	23	49.16	55.67	-6.51	49.16	110.86	53.43
20150324		85	40	18	36.74	38.18	-1.44	36.74	117.66	51.02
20141213		64	40	23	26.27	28.48	-2.2	26.28	84.8	28.56
20150104a		58	40	26	33.19	39.35	-6.16	33.19	116.22	31.92
20150211		69	40	22	40.01	49.56	-9.55	40.01	127.05	45.46
20150218		72	40	21	38.39	43	-4.6	38.4	93.55	45.7
20150303		65	40	23	32.93	39.71	-6.78	32.93	127.57	35.79
20150616a		49	40	31	45.65	57.9	-12.25	45.65	112.51	48.32
20150616b		85	40	18	34.79	36.54	-1.76	34.78	112.51	48.32
20150818b		63	40	24	32.7	35.07	-2.37	32.7	88.29	34.07
20150825a		52	40	29	44.22	47	-2.78	44.22	114.83	38.12
mean		62.3043	40	24.6957	42.0035	48.4348	-6.43174	42.003	111.251	43.6422
standard deviation		7.79698	0	2.91018	10.2212	12.6174	3.44525
LPA		HR	heart phases	timestep (ms)	Stroke Volume (ml)	Forward Flow Vol. (ml)	Backward Flow Vol. (ml)	Stroke Volume (ml) FFV-BFV	Max Velocity (cm/s)	Mean Flux (ml/s)
QFlow (Viewforum)
20140813		53	40	28.525	43.8	47.4	-3.57	43.83	119	39.4
20140820		53	40	28.2275	31.2	34.7	-3.53	31.17	107.4	27.6
20141028b		63	40	23.775	52.4	56.5	-4.19	52.31	113	55
20141029		54	40	27.9925	30.3	34.4	-4.06	30.34	108.4	27.1
20141109		66	40	22.855	52.5	58.7	-6.17	52.53	101.2	57.5
20141111		52	40	28.5925	53.3	58.5	-5.16	53.34	118	46.6
20141112b		66	40	22.74	69.1	72.6	-3.52	69.08	116.5	75.9
20141118		65	40	23.1075	39.5	41.4	-1.94	39.46	113.3	42.7
20141119b		59	40	25.46	64.3	66.3	-1.98	64.32	119.8	63.1
20141125		55	40	27.2525	53.1	62.4	-9.12	53.28	118	48.8
20141125b		60	40	25.045	45.1	47.9	-2.77	45.13	117.4	45.1
20141209		59	40	25.6	35.7	37.4	-1.66	35.74	114.3	34.9
20150121		66	40	22.6525	48.7	51	-2.37	48.63	88.4	53.7
20150324		85	40	17.595	38.4	39.4	-1.01	38.39	117.1	54.5
20141213		64	40	23.425	29.8	31	-1.2	29.8	64.3	31.8
20150104a		58	40	26.025	38.2	41	-2.85	38.15	110.2	37.5
20150211		69	40	21.78	39	42.4	-3.37	39.03	118.6	44.8
20150218		72	40	20.9475	40.5	40.5	-0.53	39.97	117.9	48.3
20150303		65	40	23.215	33.5	34.1	-0.61	33.49	119.5	36
20150616a		49	40	30.6325	45.6	46	0.4	46.4	118.9	37.2
20150616b		83	40	18.0725	29.2	30.1	0.9	31	87.8	40.4
20150818b		63	40	24	31.45	32.41	-0.96	31.45	87.53	33.02
20150825a		52	40	29	38.69	40.28	-1.59	38.69	102.83	33.53
mean		62.2174	40	24.6312	42.7539	45.4952	-2.64609	42.8491	108.668	44.1065
standard deviation		8.34248	0	3.04456	9.67747	10.4081	1.91637
PHANTOM		HR	heart phases	timestep (ms)	Stroke Volume (ml)	Forward Flow Vol. (ml)	Backward Flow Vol. (ml)	Stroke Volume (ml) FFV-BFV	Max Velocity (cm/s)	Mean Flux (ml/s)
7DFluss
20140813		59	20	51	4.71	4.72	-0.01	4.71	5.84	4.62
20140820		59	20	51	19.35	19.35	0	19.35	10.04	18.97
20141028b		60	20	50	7.54	7.54	0	7.54	4.35	7.54
20141029		58	20	52	6.91	6.91	0	6.91	5.35	6.64
20141109		60	20	50	7.32	7.32	0	7.32	3.7	7.32
20141111		59	20	51	8.1	8.1	0	8.1	6.34	7.94
20141112b		59	20	51	11.07	11.07	0	11.07	5.51	10.96
20141118		59	20	51	0.99	1.01	-0.02	0.99	3.24	0.97
20141119b		58	20	52	19.24	19.24	0	19.24	8.3	18.5
20141125		58	20	52	8.22	8.3	-0.08	8.22	6.81	7.9
20141125b		58	20	52	5.63	5.63	0	5.63	6.04	5.41
20141209		58	20	52	13.65	13.65	0	13.65	8.31	13.13
20150121		58	20	52	7.14	7.14	0	7.14	3.72	6.87
20150324		58	20	52	3.31	3.31	0	3.31	4.43	3.19
20141213		60	20	50	6.51	6.52	-0.01	6.51	7.17	6.51
20150104a		59	20	51	6.5	6.7	-0.21	6.49	11.41	6.37
20150211		60	20	50	6.97	7.92	-0.95	6.97	20.7	6.97
20150218		58	20	14	0.97	0.99	-0.02	0.97	4.07	-3.47
20150303		59	20	50	4.52	4.53	-0.07	4.46	6.66	4.52
20150616a		58	20	52	0.92	0.12	-0.04	0.08	3.887	-0.88
20150616a		61	20	49	0.89	0.9	-0.01	0.89	2.24	0.91
20150818b		59	20	49	0.16	0.56	-0.4	0.16	3.76	0.16
20150825a		50	20	48	14.01	14.01	0	14.01	10.72	14.59
mean		58.4783	20	49.2174	7.15783	7.19739	-0.0791304	7.11826	6.63465	6.76696
standard deviation		3.31833	4.25918	8.11985	4.9292	5.20423	0.937434
PHANTOM		HR	heart phases	timestep (ms)	Stroke Volume (ml)	Forward Flow Vol. (ml)	Backward Flow Vol. (ml)	Stroke Volume (ml) FFV-BFV	Max Velocity (cm/s)	Mean Flux (ml/s)
QFlow (GTFLow)
20140813		59	40	26	0.42	0.31	-0.74	-0.43	1.93	-0.41
20140820		50	40	30	0.814	2.07	-1.25	0.82	6.14	0.68
20141028b		59	40	25	0.98	1.81	-2.79	-0.98	7.22	-0.98
20141029		59	40	26	0.42	1.3	-0.88	0.42	5.35	0.4
20141109		60	40	25	1.84	2.53	-0.69	1.84	4.25	1.84
20141111		59	40	25	1.24	1.58	-2.83	-1.25	7.3	-1.24
20141112b		59	40	26	0.12	1.48	-1.36	0.12	5.07	-0.12
20141118		59	40	25	0.45	0.36	-0.82	-0.46	3.51	-0.45
20141119b		59	40	26	2.13	2.86	-0.74	2.12	5.45	-2.04
20141125		58	40	26	0.99	1.08	-2.06	-0.98	4.4	-0.95
20141125b		59	40	26	1.08	1.6	-0.52	1.08	4.21	1.04
20141209		59	40	26	0.9	1.34	-0.45	0.89	3.47	0.86
20150121		58	40	26	0.46	2.14	-1.68	0.46	5.57	0.45
20150324		59	40	26	0.09	0.47	-0.39	0.08	2.14	0.08
20141213		60	40	25	0.42	0.87	-1.29	-0.42	6.16	-0.42
20150104a		59	40	26	0.36	1.55	-1.9	-0.35	7.33	-0.34
20150211		60	40	25	0.1	2.16	-2.06	0.1	6.93	-0.1
20150218		58	40	26	0.69	1.57	-0.88	0.69	3.83	-0.66
20150303		59	40	26	0.76	1.69	-0.93	0.76	3.42	-0.73
20150616a		50	40	30	0.71	1.77	-1.06	0.71	2.59	0.6
20150616a		59	40	26	0.22	0.59	-0.81	-0.22	3.14	-0.21
20150818b		59	40	26	0.3	0.22	-0.51	-0.29	1.55	-0.28
20150825a		50	40	30	0.76	0.97	-0.21	0.76	1.99	0.63
mean		57.8261	40	26.2609	0.706696	1.40522	-1.16739	0.237826	4.47609	-0.102174
standard deviation		1.94607	0	1.01334	0.524477	0.816831	1.05416

## Sheet: RPA - Table 1
RPA		HR	heart phases	timestep (ms)	Stroke Volume (ml)	Forward Flow Vol. (ml)	Backward Flow Vol. (ml)	Stroke Volume (ml) FFV-BFV	Max Velocity (cm/s)	Mean Flux (ml/s)
7DFlow
20140813		54	20	56	42.24	45.62	-3.38	42.24	87.07	37.72
20140820		52	20	57	44.25	47.31	-3.06	44.25	97.1	38.82
20141028b		69	20	43	44.97	50.18	-5.21	44.97	110.64	52.29
20141029		56	20	54	39.4	42.27	-2.88	39.39	81.85	36.48
20141109		60	20	50	74.69	75.87	-1.18	74.69	108.25	74.69
20141111		53	20	57	51.45	56.25	-4.81	51.44	100.61	45.13
20141112b		67	20	45	62.89	64.1	-1.21	62.89	116.07	69.88
20141118		73	20	47	45.36	46.56	-1.2	45.36	111.38	48.26
20141119b		63	20	50	49.94	53.31	-3.37	49.94	111.85	49.94
20141125		58	20	52	52.26	53.46	-1.2	52.26	108.86	50.25
20141125b		60	20	50	51.66	53.84	-2.17	51.67	108.85	51.66
20141209		63	20	48	42.63	45.05	-2.42	42.63	110.02	44.4
20150121		66	20	48	49.56	52.15	-2.59	49.56	112.86	51.62
20150324		83	20	36	47.64	48.3	-0.66	47.64	98.42	66.16
20141213		64	20	43	43.21	45.24	-2.04	43.2	91.91	50.24
20150104a		59	20	51	39.56	41.65	-2.09	39.56	91.04	38.79
20150211		69	20	43	41.57	43.2	-1.63	41.57	93.93	48.34
20150218		72	20	42	42.34	44.51	-2.17	42.34	71.93	50.41
20150303		66	20	45	30.52	33.04	-2.52	30.52	79.88	33.91
20150616a		54	20	56	40.62	45.63	-5.02	40.61	73.58	36.92
20150616b		83	20	37	37.37	45.08	-7.71	37.37	104.83	50.5
20150818b		66	20	45	35.18	37.77	-2.59	35.18	99.23	39.09
20150825a		54	20	45	33.48	35.41	-1.53	33.88	103.92	37.65
Mittelwert:		63.6522	20	47.8261	45.3387	48.0783	-2.72348	45.3548	98.873	47.963
Standardabweichung:		8.8557	0	5.97094	10.7917	10.7223	1.29591
RPA		HR	heart phases	timestep (ms)	Stroke Volume (ml)	Forward Flow Vol. (ml)	Backward Flow Vol. (ml)	Stroke Volume (ml) FFV-BFV	Max Velocity (cm/s)	Mean Flux (ml/s)
QFlow (GTFLow)
20140813		53	40	29	43.02	46.24	-3.23	43.01	91.25	37.08
20140820		52	40	29	43.63	46.71	-3.08	43.63	132.76	37.61
20141028b		69	40	22	63.34	65.66	-2.33	63.33	102.76	71.97
20141029		55	40	27	40.09	43.41	-3.32	40.09	82.71	37.12
20141109		60	40	25	63.26	67.06	-3.81	63.25	114.66	63.26
20141111		53	40	28	60.36	64.02	-3.67	60.35	106.48	53.89
20141112b		67	40	23	63.27	67.15	-3.88	63.27	127.13	68.77
20141118		64	40	24	40.57	42.26	-1.68	40.58	109.07	42.26
20141119b		60	40	25	55.65	58.93	-3.28	55.65	121.81	55.65
20141125		54	40	28	56.16	55.39	-3.24	52.15	113.78	46.57
20141125b		65	40	23	46.99	49.69	-2.69	47	99.62	51.08
20141209		63	40	24	41.15	44.62	-3.47	41.15	83.77	42.87
20150121		66	40	23	50.78	52.65	-1.87	50.78	98.01	55.2
20150324		83	40	18	41.26	42.03	-0.77	41.26	111.74	57.3
20141213		64	40	24	46.2	49.31	-3.11	46.2	88.07	48.12
20150104a		59	40	25	36.04	41.94	-5.9	36.04	110.8	36.04
20150211		69	40	22	40.72	42.89	-2.17	40.72	103.34	49.27
20150218		72	40	21	43.09	46.18	-3.1	43.08	93.75	51.3
20150303		66	40	23	34.81	37.45	-2.65	34.8	77.07	37.83
20150616a		54	40	28	41.17	51.18	-10.01	41.17	75.05	36.76
20150616b		84	40	18	27.39	35.63	-8.24	27.39	88	38.05
20150818b		66	40	23	34.86	37.03	-2.17	34.86	110.52	37.89
20150825a		54	40	28	39.95	43.14	-3.19	39.95	107.3	35.67
Mittelwert:		63.1304	40	24.3478	45.8157	49.1552	-3.51565	45.6396	102.15	47.4591
Standardabweichung:		8.42214	0	3.06727	9.33912	9.73384	1.23493
RPA		HR	heart phases	timestep (ms)	Stroke Volume (ml)	Forward Flow Vol. (ml)	Backward Flow Vol. (ml)	Stroke Volume (ml) FFV-BFV	Max Velocity (cm/s)	Mean Flux (ml/s)
QFlow (Viewforum)
20140813		53	40	28.48	44.4	47	-2.65	44.35	90.9	38.9
20140820		52	40	28.5925	45.2	46.3	-1.07	45.23	115.4	39.5
20141028b		69	40	21.645	65.2	66.1	-0.9	65.2	107.6	75.3
20141029		55	40	27.1225	41.7	44.5	-2.81	41.69	82.2	38.4
20141109		60	40	25.065	64.2	66.6	-2.4	64.2	119.5	64
20141111		53	40	28.1475	63.7	65.3	-1.64	63.66	106.9	56.6
20141112b		67	40	22.53	64.9	67.7	-2.81	64.89	126.9	72
20141118		64	40	23.54	42.5	43.4	-0.94	42.46	108.4	45.1
20141119b		60	40	24.9175	56.4	57.8	-1.39	56.41	115.3	56.6
20141125		54	40	27.7875	58.8	61	-2.13	58.87	116.1	52.9
20141125b		65	40	23.065	48.2	50.1	-1.86	48.24	100.5	52.3
20141209		63	40	23.6375	41.5	44	-2.53	41.47	83.7	43.9
20150121		66	40	22.75	51.6	52.5	-0.848	51.652	97	56.7
20150324		83	40	18.0875	44.2	44.3	-0.048	44.252	111.6	61.1
20141213		64	40	23.5025	46.4	48.4	-2.01	46.39	88.5	49.4
20150104a		59	40	25.48	38.5	41.2	-2.65	38.55	119.1	37.8
20150211		69	40	21.725	41.7	43	-1.35	41.65	103.4	47.9
20150218		72	40	20.745	47	47.2	-0.237	46.963	107.5	56.6
20150303		66	40	22.84	34.6	35.1	-0.5	34.6	77.1	37.9
20150616a		54	40	28.0175	41.9	42.4	-0.5	41.9	75.3	37.4
20150616b		84	40	17.8725	34.9	35.6	-0.7	34.9	110.7	48.8
20150818b		66	40	23	31.59	32.63	-1.04	31.59	110.4	34.75
20150825a		54	40	28	34.17	35.46	-1.29	34.17	103.24	30.76
mean		63.1304	40	24.1978	47.0983	48.5909	-1.49143	47.0994	103.358	49.3309
standard deviation		8.42214	0	3.05152	9.03843	9.08471	0.87744
PHANTOM		HR	heart phases	timestep (ms)	Stroke Volume (ml)	Forward Flow Vol. (ml)	Backward Flow Vol. (ml)	Stroke Volume (ml) FFV-BFV	Max Velocity (cm/s)	Mean Flux (ml/s)
7DFluss
20140813		59	20	51	1.03	1.08	-0.05	1.03	3.5	1.01
20140820		59	20	51	5.15	0	-5.15	-5.15	4.68	-5.05
20141028b		60	20	50	2.13	2.13	0	2.13	3.4	2.13
20141029		58	20	52	3.17	3.17	0	3.17	4.19	3.05
20141109		60	20	50	3.24	3.24	0	3.24	3.7	3.24
20141111		59	20	51	2.85	2.85	0	2.85	4.26	2.8
20141112b		59	20	51	2.96	2.98	-0.02	2.96	4.02	2.9
20141118		59	20	51	0.79	0.81	-0.01	0.8	2.33	0.78
20141119b		58	20	52	2.59	2.59	0	2.59	5.13	2.49
20141125		58	20	52	4.14	4.14	0	4.14	3.2	3.98
20141125b		58	20	52	0.68	0.8	-0.12	0.68	3.14	0.65
20141209		58	20	52	1.4	1.41	-0.01	1.4	3.31	1.35
20150121		58	20	52	2.59	2.59	0	2.59	3.08	2.49
20150324		58	20	52	0.43	0.56	-0.12	0.44	2.74	0.42
20141213		60	20	50	1.27	1.36	-0.1	1.26	3.86	1.27
20150104a		59	20	51	2.22	2.34	-0.12	2.22	5.48	2.18
20150211		60	20	50	0.39	0.64	-0.25	0.39	3.98	0.39
20150218		58	20	52	1.23	0	-1.23	-1.23	3.82	-4.39
20150303		59	20	50	0.9	0.42	-0.33	0.09	3.43	0.09
20150616a		58	20	52	2.14	0.01	-2.16	-2.15	4.18	-2.06
20150616b		59	20	49	0.9	1.17	-0.27	0.9	2.53	0.92
20150818b		59	20	49	3.02	3.02	0	3.02	2.47	3.08
20150825a		50	20	48	5.94	0	-5.94	-5.94	8.34	-6.19
mean		58.3913	20	50.8696	2.22435	1.62217	-0.690435	0.931739	3.85957	0.762174
standard deviation		3.31833	0	2.29561	1.26875	1.15175	1.10203
PHANTOM		HR	heart phases	timestep (ms)	Stroke Volume (ml)	Forward Flow Vol. (ml)	Backward Flow Vol. (ml)	Stroke Volume (ml) FFV-BFV	Max Velocity (cm/s)	Mean Flux (ml/s)
QFlow (GTFLow)
20140813		59	40	26	0.45	0.22	-0.67	-0.45	1.47	-0.44
20140820		59	40	26	0.01	0.64	-0.63	0.01	3.59	0.01
20141028b		60	40	25	0.22	1.16	-0.94	0.22	3.38	0.22
20141029		58	40	26	0.09	0.94	-1.03	-0.09	4.5	-0.08
20141109		60	40	25	0.33	1.29	-0.97	0.32	4.28	0.33
20141111		58	40	26	0.55	0.66	-1.22	-0.56	3.7	-0.53
20141112b		59	40	26	0.93	2.12	-1.2	0.92	5.45	0.98
20141118		58	40	26	0.18	0.54	-0.36	0.18	2.75	0.17
20141119b		58	40	26	0.11	0.68	-0.79	-0.11	2.7	-0.11
20141125		58	40	26	0.39	0.78	-0.39	0.39	3.12	0.37
20141125b		58	40	26	1.05	1.33	-2.8	-1.47	2.85	1.01
20141209		58	40	26	0.66	0.88	-0.22	0.66	2.45	0.63
20150121		58	40	26	0.13	1.02	-1.15	-0.13	4.88	-0.13
20150324		58	40	26	0.81	0.12	-0.92	-0.8	2.17	-0.78
20141213		60	40	25	0.59	1.31	-0.72	0.59	4.45	0.59
20150104a		58	40	26	0.55	2.08	-1.53	0.55	7.75	0.53
20150211		60	40	25	0.48	0.63	-0.14	0.49	1.55	0.48
20150218		58	40	26	3.33	3.68	-0.35	3.33	4.16	3.21
20150303		59	40	26	0.27	0.95	-0.69	0.26	3.56	0.09
20150616a		59	40	26	0.68	1.51	-0.83	0.68	3.16	0.65
20150616b		59	40	26	0.22	0.59	-0.81	-0.22	3.14	-0.21
20150818b		59	40	26	0.44	0.59	-0.15	0.44	1.62	0.42
20150825a		50	40	30	0.76	0.97	-0.21	0.76	1.99	0.63
mean		58.3043	40	26	0.575217	1.07348	-0.813913	0.259565	3.42043	0.349565
standard deviation		0.804054	0	0.439109	0.689145	0.828062	0.782534

## Sheet: SV = FFV+BFV 
SV [ml]	4D			4D Phantom			2D GTFlow			2D GTFlow Phantom			2D Viewforum			CMR2	4D korrigiert			2D korrigiert				4D GTFlow MPA	4D korrigiert	CMR2
	MPA	LPA	RPA	MPA	LPA	RPA	MPA	LPA	RPA	MPA	LPA	RPA	MPA	LPA	RPA		MPA	LPA	RPA	MPA	LPA	RPA	RMRCB20140813	86.69	87.29	89.8
RMRCB20140813	86.69	47.28	42.24	-0.6	4.71	1.03	84.07	43.33	43.01	0.42	-0.43	-0.45	85.83	43.83	44.35	89.8	87.29	42.57	41.21	83.65	43.76	43.46	RMRCB20140820	78.91	62.41	80.9
RMRCB20140820	78.91	47.51	44.25	16.5	19.35	-5.15	72.24	32.83	43.63	-1.57	0.82	0.01	71.49	31.17	45.23	80.9	62.41	28.16	49.4	73.81	32.01	43.62	RMRCB20141029	89.35	86.55	70.2
RMRCB20141028b	126.55	48.55	44.97	6.9	7.54	2.13	119.55	53.37	63.33	0.3	-0.98	0.22	121.27	52.31	65.2		119.65	41.01	42.84	119.25	54.35	63.11	RMRCB20141109	115.3	120.22	106.3
RMRCB20141029	89.35	34.21	39.39	2.8	6.91	3.17	77.72	28.17	40.09	0.47	0.42	-0.09	78.32	30.34	41.69	70.2	86.55	27.3	36.22	77.25	27.75	40.18	RMRCB20141111	154.12	150.55	107.6
RMRCB20141109	115.3	59.41	74.69	-4.92	7.32	3.24	102.63	48.86	63.25	2.48	1.84	0.32	104.57	52.53	64.2	106.3	120.22	52.09	71.45	100.15	47.02	62.93	RMRCB20141112b	148.92	153.83	116.7
RMRCB20141111	154.12	66.27	51.44	3.57	8.1	2.85	125.13	51.34	60.35	2.4	-1.25	-0.56	125.903	53.34	63.66	107.6	150.55	58.17	48.59	122.73	52.59	60.91	RMRCB20141118	91.25	84.67	70.7
RMRCB20141112b	148.92	69.15	62.89	-4.91	11.07	2.96	121.92	68.26	63.27	0.75	0.12	0.92	128.16	69.08	64.89	116.7	153.83	58.08	59.93	121.17	68.14	62.35	RMRCB20141119b	105.07	96	105.6
RMRCB20141118	91.25	48.43	45.36	6.58	0.99	0.8	75.35	38.75	40.58	0.83	-0.46	0.18	77.978	39.46	42.46	70.7	84.67	47.44	44.56	74.52	39.21	40.4	RMRCB20141125	126.28	103.56	112.4
RMRCB20141119b	105.07	54.82	49.94	9.07	19.24	2.59	105.51	58.12	55.65	-0.9	2.12	-0.11	107.81	64.32	56.41	105.6	96	35.58	47.35	106.41	56	55.76	RMRCB20141125b	97.82	91.35	88.6
RMRCB20141125	126.28	58.73	52.26	22.72	8.22	4.14	115.19	52.68	52.15	-2.32	-0.98	0.39	117.53	53.28	58.87	112.4	103.56	50.51	48.12	117.51	53.66	51.76	RMRCB20141209	66.72	63.34	80.7
RMRCB20141125b	97.82	53.86	51.67	6.47	5.63	0.68	91.21	43.38	47	-1.32	1.08	-1.47	94.32	45.13	48.24	88.6	91.35	48.23	50.99	92.53	42.3	48.47	RMRCB20150121	102.92	104.63	108.9
RMRCB20141209	66.72	39.72	42.63	3.38	13.65	1.4	72.5	32.92	41.15	-0.67	0.89	0.66	73.4	35.74	41.47	80.7	63.34	26.07	41.23	73.17	32.03	40.49	RMRCB20150324	87.92	84.43	91.4
RMRCB20150121	102.92	51.4	49.56	-1.71	7.14	2.59	100.44	49.16	50.78	-1.15	0.46	-0.13	99.471	48.63	51.652	108.9	104.63	44.26	46.97	101.59	48.7	50.91	RMRCB20141213	87.57	77.89	107.1
RMRCB20150324	87.92	36.9	47.64	3.49	3.31	0.44	78.31	36.74	41.26	0.19	0.08	-0.8	80.76	38.39	44.252	91.4	84.43	33.59	47.2	78.12	36.66	42.06	RMRCB20150104a	77.42	79.24	74.7
RMRCB20141213	87.57	25.12	43.2	9.68	6.51	1.26	84.95	26.28	46.2	-1.81	-0.42	0.59	84.53	29.8	46.39	107.1	77.89	18.61	41.94	86.76	26.7	45.61	RMRCB20150211	80.34	65.12	76.5
RMRCB20150104a	77.42	33.89	39.56	-1.82	6.49	2.22	70.94	33.19	36.04	0.62	-0.35	0.55	69.96	38.15	38.55	74.7	79.24	27.4	37.34	70.32	33.54	35.49	RMRCB20150303	75.24	64.99	90.4
RMRCB20150211	80.34	42.98	41.57	15.22	6.97	0.39	79.79	40.01	40.72	0.14	0.1	0.49	82.78	39.03	41.65	76.5	65.12	36.01	41.18	79.65	39.91	40.23
RMRCB20150218	80.36	31.35	42.34	-8.68	0.97	-1.23	75.39	38.4	43.08	-3.96	0.69	3.33	79.78	39.97	46.963		89.04	30.38	43.57	79.35	37.71	39.75
RMRCB20150303	75.24	41.16	30.52	10.25	4.46	0.09	65.91	32.93	34.8	2.14	0.76	0.26	66.151	33.49	34.6	90.4	64.99	36.7	30.43	63.77	32.17	34.54
RMRCB20150616a	59.05	41.66	40.61	-16.2	0.08	-2.15	81.58	45.65	41.17	2.48	0.71	0.68	84.2	46.4	41.9		75.25	41.58	42.76	79.1	44.94	40.49
RMRCB20150616b	58.33	32.95	37.37	-11.01	0.89	0.9	62.19	34.78	27.39	-0.04	-0.22	-0.22	60.8	31	34.9		69.34	32.06	36.47	62.23	35	27.61
RMRCB20150818b	71.54	28.79	35.18	-2.78	0.16	3.02	69.15	32.7	34.86	-2.74	-0.29	0.44	67.76	31.45	31.59		74.32	28.63	32.16	71.89	32.99	34.42
RMRCB20150825a	71.08	51.17	33.88	-5.94	14.01	-5.94	75.54	44.22	39.95	1.06	0.76	0.76	79.15	38.69	34.17		77.02	37.16	39.82	74.48	43.46	39.19
mean	92.9891	45.4483	45.3548	2.52435	7.11826	0.931739	87.27	42.003	45.6396	-0.0956522	0.237826	0.259565	88.7793	42.8491	47.0994	92.8529	90.4648	38.33	44.423	87.3657	41.7652	45.38		98.3435	92.71	92.8529
mean Kollektiv CMR	98.3435			2.71467	15.6623	2.05433				-0.109605	0.566212	0.568729				92.8529	92.71
	uncorrected BA-comparison 4D vs 2D VF						corrected BA-comparison 4D vs 2D VF
	MPA mean 4D-2D	MPA Diff 4D-2D	LPA mean 4D-2D	LPA Diff 4D-2D	RPA mean 4D-2D	RPA Diff 4D-2D	MPA mean4Dk-2D	MPA Diff 4Dk-2D	LPA mean 4Dk-2D	LPA Diff 4Dk-2D	RPA mean 4Dk-2D	RPA Diff 4Dk-2D
RMRCB20140813	86.26	0.86	45.555	3.45	43.295	-2.11	86.56	1.46	43.2	-1.26	42.78	-3.14
RMRCB20140820	75.2	7.42	39.34	16.34	44.74	-0.98	66.95	-9.08	29.665	-3.01	47.315	4.17
RMRCB20141028b	123.91	5.28	50.43	-3.76	55.085	-20.23	120.46	-1.62	46.66	-11.3	54.02	-22.36
RMRCB20141029	83.835	11.03	32.275	3.87	40.54	-2.3	82.435	8.23	28.82	-3.04	38.955	-5.47
RMRCB20141109	109.935	10.73	55.97	6.88	69.445	10.49	112.395	15.65	52.31	-0.44	67.825	7.25
RMRCB20141111	140.012	28.217	59.805	12.93	57.55	-12.22	138.226	24.647	55.755	4.83	56.125	-15.07
RMRCB20141112b	138.54	20.76	69.115	0.07	63.89	-2	140.995	25.67	63.58	-11	62.41	-4.96
RMRCB20141118	84.614	13.272	43.945	8.97	43.91	2.9	81.324	6.692	43.45	7.98	43.51	2.1
RMRCB20141119b	106.44	-2.74	59.57	-9.5	53.175	-6.47	101.905	-11.81	49.95	-28.74	51.88	-9.06
RMRCB20141125	121.905	8.75	56.005	5.45	55.565	-6.61	110.545	-13.97	51.895	-2.77	53.495	-10.75
RMRCB20141125b	96.07	3.5	49.495	8.73	49.955	3.43	92.835	-2.97	46.68	3.1	49.615	2.75
RMRCB20141209	70.06	-6.68	37.73	3.98	42.05	1.16	68.37	-10.06	30.905	-9.67	41.35	-0.24
RMRCB20150121	101.196	3.449	50.015	2.77	50.606	-2.092	102.05	5.159	46.445	-4.37	49.311	-4.682
RMRCB20150324	84.34	7.16	37.645	-1.49	45.946	3.388	82.595	3.67	35.99	-4.8	45.726	2.948
RMRCB20141213	86.05	3.04	27.46	-4.68	44.795	-3.19	81.21	-6.64	24.205	-11.19	44.165	-4.45
RMRCB20150104a	73.69	7.46	36.02	-4.26	39.055	1.01	74.6	9.28	32.775	-10.75	37.945	-1.21
RMRCB20150211	81.56	-2.44	41.005	3.95	41.61	-0.08	73.95	-17.66	37.52	-3.02	41.415	-0.47
RMRCB20150218	80.07	0.58	35.66	-8.62	44.6515	-4.623	84.41	9.26	35.175	-9.59	45.2665	-3.393
RMRCB20150303	70.6955	9.089	37.325	7.67	32.56	-4.08	65.5705	-1.161	35.095	3.21	32.515	-4.17
RMRCB20150616a	71.625	-25.15	44.03	-4.74	41.255	-1.29	79.725	-8.95	43.99	-4.82	42.33	0.86
RMRCB20150616b	59.565	-2.47	31.975	1.95	36.135	2.47	65.07	8.54	31.53	1.06	35.685	1.57
RMRCB20150818b	69.65	3.78	30.12	-2.66	33.385	3.59	71.04	6.56	30.04	-2.82	31.875	0.57
RMRCB20150825a	75.115	-8.07	44.93	12.48	34.025	-0.29	78.085	-2.13	37.925	-1.53	36.995	5.65
mean		4.20987		2.77632		-1.74465		1.68552		-4.51913		-2.67639
standard deviation		10.4274		6.89994		6.05356		11.4023		8.17698		6.81838
mean + 2 standard deviation		25.0648		16.5762		10.3625		24.49		11.8348		10.9604
mean - 2 standard deviation		-16.645		-11.0236		-13.8518		-21.119		-20.8731		-16.3131
p-Wert Messwerte		0.0657923		0.0845339		0.180792		0.485809		0.00883201		0.0730627
	uncorrected BA-comparison 4D vs CMR2		corrected BA-comparison 4D vs CMR2				uncorrected BA-comparison 4D vs 2D						corrected BA-comparison 4D vs 2D
	mean 4D CMR2	Diff 4D-CMR2	mean 4Dk CMR2	Diff 4Dk-CMR2			MPA mean 4D-2D	MPA Diff 4D-2D	LPA mean 4D-2D	LPA Diff 4D-2D	RPA mean 4D-2D	RPA Diff 4D-2D	MPA mean4Dk-2Dk	MPA Diff 4Dk-2Dk	LPA mean 4Dk-2Dk	LPA Diff 4Dk-2Dk	RPA mean 4Dk-2Dk	RPA Diff 4Dk-2Dk
RMRCB20140813	88.245	-3.11	88.545	-2.51			85.38	2.62	45.305	3.95	42.625	-0.77	85.47	3.64	43.165	-1.19	42.335	-2.25
RMRCB20140820	79.905	-1.99	71.655	-18.49			75.575	6.67	40.17	14.68	43.94	0.62	68.11	-11.4	30.085	-3.85	46.51	5.78
RMRCB20141028b							123.05	7	50.96	-4.82	54.15	-18.36	119.45	0.4	47.68	-13.34	52.975	-20.27
RMRCB20141029	79.775	19.15	78.375	16.35			83.535	11.63	31.19	6.04	39.74	-0.7	81.9	9.3	27.525	-0.45	38.2	-3.96
RMRCB20141109	110.8	9	113.26	13.92			108.965	12.67	54.135	10.55	68.97	11.44	110.185	20.07	49.555	5.07	67.19	8.52
RMRCB20141111	130.86	46.52	129.075	42.95			139.625	28.99	58.805	14.93	55.895	-8.91	136.64	27.82	55.38	5.58	54.75	-12.32
RMRCB20141112b	132.81	32.22	135.265	37.13			135.42	27	68.705	0.89	63.08	-0.38	137.5	32.66	63.11	-10.06	61.14	-2.42
RMRCB20141118	80.975	20.55	77.685	13.97			83.3	15.9	43.59	9.68	42.97	4.78	79.595	10.15	43.325	8.23	42.48	4.16
RMRCB20141119b	105.335	-0.53	100.8	-9.6			105.29	-0.44	56.47	-3.3	52.795	-5.71	101.205	-10.41	45.79	-20.42	51.555	-8.41
RMRCB20141125	119.34	13.88	107.98	-8.84			120.735	11.09	55.705	6.05	52.205	0.11	110.535	-13.95	52.085	-3.15	49.94	-3.64
RMRCB20141125b	93.21	9.22	89.975	2.75			94.515	6.61	48.62	10.48	49.335	4.67	91.94	-1.18	45.265	5.93	49.73	2.52
RMRCB20141209	73.71	-13.98	72.02	-17.36			69.61	-5.78	36.32	6.8	41.89	1.48	68.255	-9.83	29.05	-5.96	40.86	0.74
RMRCB20150121	105.91	-5.98	106.765	-4.27			101.68	2.48	50.28	2.24	50.17	-1.22	103.11	3.04	46.48	-4.44	48.94	-3.94
RMRCB20150324	89.66	-3.48	87.915	-6.97			83.115	9.61	36.82	0.16	44.45	6.38	81.275	6.31	35.125	-3.07	44.63	5.14
RMRCB20141213	97.335	-19.53	92.495	-29.21			86.26	2.62	25.7	-1.16	44.7	-3	82.325	-8.87	22.655	-8.09	43.775	-3.67
RMRCB20150104a	76.06	2.72	76.97	4.54			74.18	6.48	33.54	0.7	37.8	3.52	74.78	8.92	30.47	-6.14	36.415	1.85
RMRCB20150211	78.42	3.84	70.81	-11.38			80.065	0.55	41.495	2.97	41.145	0.85	72.385	-14.53	37.96	-3.9	40.705	0.95
RMRCB20150218							77.875	4.97	34.875	-7.05	42.71	-0.74	84.195	9.69	34.045	-7.33	41.66	3.82
RMRCB20150303	82.82	-15.16	77.695	-25.41			70.575	9.33	37.045	8.23	32.66	-4.28	64.38	1.22	34.435	4.53	32.485	-4.11
RMRCB20150616a							70.315	-22.53	43.655	-3.99	40.89	-0.56	77.175	-3.85	43.26	-3.36	41.625	2.27
RMRCB20150616b							60.26	-3.86	33.865	-1.83	32.38	9.98	65.785	7.11	33.53	-2.94	32.04	8.86
RMRCB20150818b							70.345	2.39	30.745	-3.91	35.02	0.32	73.105	2.43	30.81	-4.36	33.29	-2.26
RMRCB20150825a							73.31	-4.46	47.695	6.95	36.915	-6.07	75.75	2.54	40.31	-6.3	39.505	0.63
mean		5.49059		-0.142941				5.71913		3.44522		-0.284783		3.09913		-3.43522		-0.956957
standard deviation		17.1902		20.0351				10.6042		6.27433		6.20335		12.3361		6.55994		6.61524
mean + 2 standard deviation		39.871		39.9273				26.9275		15.9939		12.1219		27.7713		9.68466		12.2735
mean - 2 standard deviation		-28.8898		-40.2131				-15.4892		-9.10345		-12.6915		-21.573		-16.5551		-14.1874
TTEST		0.206414		0.976896			p-Wert Messwerte	0.0168403		0.0151781		0.827772		0.24107		0.0198653		0.495092
GTFLOW
MPA BA-Plot for SV 4D vs. 2D															MPA BA-Plot for SV 4Dk vs. 2Dk
MPA	(4D+2D)/2	4D-2D	mean der differences	mean+2*standard deviation	mean-2standard deviation										MPA	(4Dk+2Dk)/2	4Dk-2Dk	mean der differences	mean+2*standard deviation	mean-2standard deviation
max	139.625	28.99	5.71913	26.9275	-15.4892										max	137.5	32.66	3.09913	27.7713	-21.573
min	60.26	-22.53	5.71913	26.9275	-15.4892										min	64.38	-14.53	3.09913	27.7713	-21.573
			standard deviation															standard deviation
			10.6042															12.3361
LPA BA-Plot for SV 4D vs. 2D															LPA BA-Plot for SV 4Dk vs. 2Dk
LPA	(4D+2D)/2	4D-2D	mean der differences	mean+2*standard deviation	mean-2standard deviation										LPA	(4Dk+2Dk)/2	4Dk-2Dk	mean der differences	mean+2*standard deviation	mean-2standard deviation
max	68.705	14.93	3.44522	15.9939	-9.10345										max	63.11	8.23	-3.43522	9.68466	-16.5551
min	25.7	-7.05	3.44522	15.9939	-9.10345										min	22.655	-20.42	-3.43522	9.68466	-16.5551
			standard deviation															standard deviation
			6.27433															6.55994
RPA BA-Plot for SV 4D vs. 2D															RPA BA-Plot for SV 4Dk vs. 2Dk
RPA	(4D+2D)/2	4D-2D	mean der differences	mean+2*standard deviation	mean-2standard deviation										RPA	(4Dk+2Dk)/2	4Dk-2Dk	mean der differences	mean+2*standard deviation	mean-2standard deviation
max	68.97	11.44	-0.284783	12.1219	-12.6915										max	67.19	8.86	-0.956957	12.2735	-14.1874
min	32.38	-18.36	-0.284783	12.1219	-12.6915										min	32.04	-20.27	-0.956957	12.2735	-14.1874
			standard deviation															standard deviation
			6.20335															6.61524
VIEWFORUM
MPA BA-Plot for SV 4D vs. 2D															MPA BA-Plot for SV 4Dk vs. 2Dk
MPA	(4D+2D)/2	4D-2D	mean der differences	mean+2*standard deviation	mean-2standard deviation										MPA	(4Dk+2Dk)/2	4Dk-2Dk	mean der differences	mean+2*standard deviation	mean-2standard deviation
max	140.012	28.217	4.20987	25.0648	-16.645										max	140.995	25.67	1.68552	24.49	-21.119
min	59.565	-25.15	4.20987	25.0648	-16.645										min	65.07	-17.66	1.68552	24.49	-21.119
			standard deviation															standard deviation
			10.4274															11.4023
LPA BA-Plot for SV 4D vs. 2D															LPA BA-Plot for SV 4Dk vs. 2Dk
LPA	(4D+2D)/2	4D-2D	mean der differences	mean+2*standard deviation	mean-2standard deviation										LPA	(4Dk+2Dk)/2	4Dk-2Dk	mean der differences	mean+2*standard deviation	mean-2standard deviation
max	69.115	16.34	2.77632	16.5762	-11.0236										max	63.58	7.98	-4.51913	11.8348	-20.8731
min	27.46	-9.5	2.77632	16.5762	-11.0236										min	24.205	-28.74	-4.51913	11.8348	-20.8731
			standard deviation															standard deviation
			6.89994															8.17698
RPA BA-Plot for SV 4D vs. 2D															RPA BA-Plot for SV 4Dk vs. 2Dk
RPA	(4D+2D)/2	4D-2D	mean der differences	mean+2*standard deviation	mean-2standard deviation										RPA	(4Dk+2Dk)/2	4Dk-2Dk	mean der differences	mean+2*standard deviation	mean-2standard deviation
max	69.445	10.49	-1.74465	10.3625	-13.8518										max	67.825	7.25	-2.67639	10.9604	-16.3131
min	32.56	-20.23	-1.74465	10.3625	-13.8518										min	31.875	-22.36	-2.67639	10.9604	-16.3131
			standard deviation															standard deviation
			6.05356															6.81838

## Sheet: CMR - 
										Intraobserver					Interobser					Differenz Intra-Inter
RHF	HR	Herzphasen	Timestep	Herzphasendauer (ms)	SV (ml)	EF (%)	EDV (ml)	ESV (ml)	CO (l/min)	SV(ml)	EF (%)	EDV (ml)	ESV (ml)	CO (l/min)	SV(ml)	EF (%)	EDV (ml)	ESV (ml)	CO (l/min)	SV(ml)	EF (%)	EDV (ml)	ESV (ml)	CO (l/min)
20140812	71	40	21.125	845	78.7	49	160.56	81.84	5.5877
20140813	54	40	27.4	1096	80.2	55.3	144.97	64.76	4.3308	89.8	52.6	170.63	80.79	4.9	97.9	55	177.9	80	5.3	-8.1	-2.4	-7.27	0.79	-0.4
20140820	53	40	27.725	1109	81.2	47.3	171.74	90.58	4.3036	80.9	55.6	145.48	64.59	4.3	87.3	52	168.2	80.9	4.6	-6.4	3.6	-22.72	-16.31	-0.3
20141021	92	40	15.7	628	73.2	58.3	125.47	52.27	6.7344
20141028	67	40	21.95	878	81.3	58.3	139.45	58.16	5.4471
20141028b	71	40	20.225	809	88.8	44.9	197.61	108.84	6.3048
20141029	57	40	26.05	1042	70.3	53.8	130.75	60.43	4.0071	70.2	45.6	153.99	83.78	4	69.1	50	137.3	68.2	3.94	1.1	-4.4	16.69	15.58	0.06
20141109	64	40	23	920	106.2	48.5	218.79	112.58	6.7968	106.3	47.2	225.31	118.98	6.8
20141110	74	40	19.35	774	64.7	52.2	123.19	113.14	4.7878						72.6	54	133.5	61	5.4
20141111	55	40	26.275	1051	94	49.8	188.89	94.87	5.17	107.6	48	224.07	116.5	5.9	116	56	208.6	92.6	6.38	-8.4	-8	15.47	23.9	-0.48
20141112	51	40	28.925	1157	78	44.9	173.57	95.56	3.978	80.9	43.4	186.39	105.53	4.1	73.1	44	165.1	92	3.73	7.8	-0.6	21.29	13.53	0.37
20141112b	65	40	22.9	916	118	51.1	231.19	113.14	7.67	116.7	44.7	261	141.28	7.6	119.6	50	240.2	120.6	7.77	-2.9	-5.3	20.8	20.68	-0.17
20141118	67	40	22.425	897	51.9	51	101.75	49.82	3.4773	70.7	56.4	125.35	54.63	4.7	78.2	61	128.8	50.5	5.24	-7.5	-4.6	-3.45	4.13	-0.54
20141119b	65	40	23.025	921	85.8	46.8	183.12	97.36	5.577	105.6	47.5	222.32	116.76	6.9	111.4	52	214.8	103.4	7.24	-5.8	-4.5	7.52	13.36	-0.34
20141125	60	40	25.15	1006	89.1	43.3	205.8	116.73	5.346	112.4	43.7	257.4	145.01	6.7	114.2	48	239.7	125.5	6.85	-1.8	-4.3	17.7	19.51	-0.15
20141125b	59	40	25.125	1005	95.8	56.7	169.01	73.22	5.6522	88.6	47.9	185.08	96.45	5.2	81.6	49	167.9	86.3	4.81	7	-1.1	17.18	10.15	0.39
20141209	64	40	23.3	932	71	51.3	138.27	67.28	4.544	80.7	50.9	158.44	77.73	5.2	78.9	53	149.9	70.9	5.05	1.8	-2.1	8.54	6.83	0.15
20150121	65	40	21.9	876	61.8	51.2	214.28	104.67	4.017	108.9	47.7	228.14	119.21	7.3
20150324	89	40	16.35	654	71	51.6	137.54	90.92	6.319	91.4	52.5	174.16	82.73	8.1
20141029b	71	40	21.05	842	99.8	54.3	183.85	84.08	7.0858
20141202
20141203	65	40	22.625	905	70.8	67	105.65	34.84	4.602
20141213	68	40	20.6	824	83.1	59.4	139.97	56.86	5.6508	107.1	59.1	181.31	74.17	7.3	102.8	62	166.4	63.6	7	4.3	-2.9	14.91	10.57	0.3
20150104a	59	40	24.9	996	49	47.2	103.78	54.77	2.891	74.7	51.2	146.02	71.32	4.4	74	48	155	81	4.4	0.7	3.2	-8.98	-9.68	0
20150211	73	40	22.65	906	63.8	51.7	119.69	57.86	4.6574	76.5	50.9	150.23	73.74	5	84.8	55	154.8	69.9	5.5	-8.3	-4.1	-4.57	3.84	-0.5
20150218	73	40	20.225	809	103.1	48	133	69.21	7.5263
20150224	73	40	20.275	811	103.1	56.3	183.19	80.1	7.5263	77.3	45.1	171.17	93.9	5.6	84.4	47	181.4	97	6.2	-7.1	-1.9	-10.23	-3.1	-0.6
20150303	66	40	22.45	898	62	49.3	137.54	66.51	4.092	90.4	54.2	166.98	76.54	6.8	91.7	56	163.6	71.9	6.1	-1.3	-1.8	3.38	4.64	0.7
mean					79.7526					91.9889					91.5625
									Summe	89.3813	49.8	2905.86	1472.72	88.6	1465	838	2819.6	1354.3	90.11
									Intra/Inter
									Mittelwert:	89.3813	49.8	181.616	92.045	5.5375	91.5625	52.375	176.225	84.6437	5.63187
									standard deviation:	15.1048	4.68588	38.7357	25.643	1.15048	16.1302	4.7942	32.179	19.4988	1.17185
									(Intra-Inter)
									mean Diff:	-2.18125	-2.575	5.39125	7.40125	-0.094375
									standard deviation mean IA+IE	1.09062	1.2875	2.69562	3.70063	0.0471875
									mean + 2 standard deviation	-7.99361e-15	-3.55271e-15	10.7825	14.8025	-4.44089e-16
									mean - 2 standard deviation	-4.3625	-5.15	8.88178e-15	0	-0.18875
									p-Wert	0.134719	0.00343819	0.128654	0.0161786
			Intra				Inter
20140813			80.9	55.6	145.48	64.59	87.3	52	168.2	80.9
20140820			89.8	52.6	170.63	80.79	97.9	55	177.9	80
20141029			70.2	45.6	153.99	83.78	69.1	50	137.3	68.2
20141111			107.6	48	224.07	116.5	116	56	208.6	92.6
20141112			80.9	43.4	186.39	105.53	73.1	44	165.1	92
20141112b			116.7	44.7	261	141.28	119.6	50	240.2	120.6
20141118			70.7	56.4	125.35	54.63	78.2	61	128.8	50.5
20141119b			105.6	47.5	222.32	116.76	111.4	52	214.8	103.4
20141125			112.4	43.7	257.4	145.01	114.2	48	239.7	125.5
20141125b			88.6	47.9	185.08	96.45	81.6	49	167.9	86.3
20141209			80.7	50.9	158.44	77.73	78.9	53	149.9	70.9
20141213			107.1	59.1	181.31	74.17	102.8	62	166.4	63.6
20150104a			74.7	51.2	146.02	71.32	74	48	155	81
20150211			76.5	50.9	150.23	73.74	84.8	55	154.8	69.9
20150224			77.3	45.1	171.17	93.9	84.4	47	181.4	97
20150303			90.4	54.2	166.98	76.54	91.7	56	163.6	71.9

## Sheet: max. velocity
max velocity [cm/s]	4D			4D Phantom			2D GTFlow			2D GTFlow Phantom			2D Viewforum			4D korrigiert			2D korrigiert
	MPA	LPA	RPA	MPA	LPA	RPA	MPA	LPA	RPA	MPA	LPA	RPA	MPA	LPA	RPA	MPA	LPA	RPA	MPA	LPA	RPA
RMRCB20140813	97.05	97.26	87.07	5.09	5.84	3.5	92.44	115	91.25	1.74	1.93	1.47	92.1	119	90.9	91.96	91.42	83.57	90.7	113.07	89.78
RMRCB20140820	76.74	80.5	97.1	10.33	10.04	4.68	87.36	102.05	132.76	3.98	6.14	3.59	87.5	107.4	115.4	66.41	70.46	92.42	83.38	95.91	129.17
RMRCB20141028b	108.52	119.5	110.64	3	4.35	3.4	90.87	130.94	102.76	3.03	7.22	3.38	92.4	113	107.6	105.52	115.15	107.24	87.84	123.72	99.38
RMRCB20141029	72.36	69.23	81.85	3.7	5.35	4.19	67.29	87.67	82.71	3.22	5.35	4.5	67.4	108.4	82.2	68.66	63.88	77.66	64.07	82.32	78.21
RMRCB20141109	103.28	107.27	108.25	3.61	3.7	3.7	84.23	97.92	114.66	3.47	4.25	4.28	84.3	101.2	119.5	99.67	103.57	104.55	80.76	93.67	110.38
RMRCB20141111	120.51	135.13	100.61	3.98	6.34	4.26	84.28	126.45	106.48	2.88	7.3	3.7	84.4	118	106.9	116.53	128.79	96.35	81.4	119.15	102.78
RMRCB20141112b	121.18	134.23	116.07	4.14	5.51	4.02	109.69	125.06	127.13	4.63	5.07	5.45	109.8	116.5	126.9	117.04	128.72	112.05	105.06	119.99	121.68
RMRCB20141118	93.62	119.71	111.38	3.18	3.24	2.33	79.1	123.49	109.07	2.93	3.51	2.75	79.2	113.3	108.4	90.44	116.47	109.05	76.17	119.98	106.32
RMRCB20141119b	113.42	104.5	111.85	7.56	8.3	5.13	117.01	120.53	121.81	2.87	5.45	2.7	117.1	119.8	115.3	105.86	96.2	106.72	114.14	115.08	119.11
RMRCB20141125	89.77	137.21	108.86	7.1	6.81	3.2	98	130.81	113.78	2.93	4.4	3.12	98.1	118	116.1	82.67	130.4	105.66	95.07	126.41	110.66
RMRCB20141125b	82.48	143.64	108.85	5.45	6.04	3.14	75.1	129.5	99.62	2.83	4.21	2.85	75.2	117.4	100.5	77.03	137.6	105.71	72.27	125.29	96.77
RMRCB20141209	72.76	100.12	110.02	7.91	8.31	3.31	68.01	63.5	83.77	3.19	3.47	2.45	67.9	114.3	83.7	64.85	91.81	106.71	64.82	60.03	81.32
RMRCB20150121	93.56	109.05	112.86	2.83	3.72	3.08	71.49	110.86	98.01	3.37	5.57	4.88	71.6	88.4	97	90.73	105.33	109.78	68.12	105.29	93.13
RMRCB20150324	92.3	118.28	98.42	3.74	4.43	2.74	97.61	117.66	111.74	1.78	2.14	2.17	97.7	117.1	111.6	88.56	113.85	95.68	95.83	115.52	109.57
RMRCB20141213	80.12	93.3	91.91	4.79	7.17	3.86	90.53	84.8	88.07	2.93	6.16	4.45	90.6	64.3	88.5	75.33	86.13	88.05	87.6	78.64	83.62
RMRCB20150104a	73.74	148.78	91.04	4.63	11.41	5.48	78.97	116.22	110.8	2.37	7.33	7.75	78.3	110.2	119.1	69.11	137.37	85.56	76.6	108.89	103.05
RMRCB20150211	80.92	105.76	93.93	5.07	20.7	3.98	95.74	127.05	103.34	1.84	6.93	1.55	94.9	118.6	103.4	75.85	85.06	89.95	93.9	120.12	101.79
RMRCB20150218	95.4	117.24	71.93	18.33	4.07	3.82	107.12	93.55	93.75	4.22	3.83	4.16	112.7	117.9	107.5	77.07	113.17	68.11	102.9	89.72	89.59
RMRCB20150303	69.54	109.15	79.88	4.16	6.66	3.43	65.99	127.57	77.07	2.55	3.42	3.56	66.1	119.5	77.1	65.38	102.49	76.45	63.44	124.15	73.51
RMRCB20150616a	105.58	99.93	73.58	4.72	3.887	4.18	98.74	112.51	75.05	2.54	2.59	3.16	91.9	118.9	75.3	100.86	96.043	69.4	96.2	109.92	71.89
RMRCB20150616b	81.2	104.56	104.83	4.18	2.24	2.53	83.91	112.51	88	3.43	3.14	3.14	84	87.8	110.7	77.02	102.32	102.3	80.48	109.37	84.86
RMRCB20150818b	101.32	88.62	99.23	2.38	3.76	2.47	95.44	88.29	110.52	1.95	1.55	1.62	95.31	87.53	110.4	98.94	84.86	96.76	93.49	86.74	108.9
RMRCB20150825a	119.73	119.28	103.92	8.33	10.72	8.34	117.47	114.83	107.3	3.62	1.99	1.99	111.09	102.83	103.24	111.4	108.56	95.58	113.85	112.84	105.31
MW	93.2652	111.402	98.873	5.57435	6.63465	3.85957	89.4083	111.251	102.15	2.96957	4.47609	3.42043	89.113	108.668	103.358	87.6909	104.768	95.0135	86.4387	106.775	98.7296
max velocity [cm/s]	unkorrigierter BA-Vergleich 4D vs 2D VF						korrigierter BA-Vergleich 4D vs 2D VF
	MPA MW 4D-2D	MPA Diff 4D-2D	LPA MW 4D-2D	LPA Diff 4D-2D	RPA MW 4D-2D	RPA Diff 4D-2D	MPA MW4Dk-2D	MPA Diff 4Dk-2D	LPA MW 4Dk-2D	LPA Diff 4Dk-2D	RPA MW 4Dk-2D	RPA Diff 4Dk-2D
RMRCB20140813	94.575	4.95	108.13	-21.74	88.985	-3.83	92.03	-0.14	105.21	-27.58	87.235	-7.33
RMRCB20140820	82.12	-10.76	93.95	-26.9	106.25	-18.3	76.955	-21.09	88.93	-36.94	103.91	-22.98
RMRCB20141028b	100.46	16.12	116.25	6.5	109.12	3.04	98.96	13.12	114.075	2.15	107.42	-0.36
RMRCB20141029	69.88	4.96	88.815	-39.17	82.025	-0.35	68.03	1.26	86.14	-44.52	79.93	-4.54
RMRCB20141109	93.79	18.98	104.235	6.07	113.875	-11.25	91.985	15.37	102.385	2.37	112.025	-14.95
RMRCB20141111	102.455	36.11	126.565	17.13	103.755	-6.29	100.465	32.13	123.395	10.79	101.625	-10.55
RMRCB20141112b	115.49	11.38	125.365	17.73	121.485	-10.83	113.42	7.24	122.61	12.22	119.475	-14.85
RMRCB20141118	86.41	14.42	116.505	6.41	109.89	2.98	84.82	11.24	114.885	3.17	108.725	0.65
RMRCB20141119b	115.26	-3.68	112.15	-15.3	113.575	-3.45	111.48	-11.24	108	-23.6	111.01	-8.58
RMRCB20141125	93.935	-8.33	127.605	19.21	112.48	-7.24	90.385	-15.43	124.2	12.4	110.88	-10.44
RMRCB20141125b	78.84	7.28	130.52	26.24	104.675	8.35	76.115	1.83	127.5	20.2	103.105	5.21
RMRCB20141209	70.33	4.86	107.21	-14.18	96.86	26.32	66.375	-3.05	103.055	-22.49	95.205	23.01
RMRCB20150121	82.58	21.96	98.725	20.65	104.93	15.86	81.165	19.13	96.865	16.93	103.39	12.78
RMRCB20150324	95	-5.4	117.69	1.18	105.01	-13.18	93.13	-9.14	115.475	-3.25	103.64	-15.92
RMRCB20141213	85.36	-10.48	78.8	29	90.205	3.41	82.965	-15.27	75.215	21.83	88.275	-0.45
RMRCB20150104a	76.02	-4.56	129.49	38.58	105.07	-28.06	73.705	-9.19	123.785	27.17	102.33	-33.54
RMRCB20150211	87.91	-13.98	112.18	-12.84	98.665	-9.47	85.375	-19.05	101.83	-33.54	96.675	-13.45
RMRCB20150218	104.05	-17.3	117.57	-0.66	89.715	-35.57	94.885	-35.63	115.535	-4.73	87.805	-39.39
RMRCB20150303	67.82	3.44	114.325	-10.35	78.49	2.78	65.74	-0.72	110.995	-17.01	76.775	-0.65
RMRCB20150616a	98.74	13.68	109.415	-18.97	74.44	-1.72	96.38	8.96	107.472	-22.857	72.35	-5.9
RMRCB20150616b	82.6	-2.8	96.18	16.76	107.765	-5.87	80.51	-6.98	95.06	14.52	106.5	-8.4
RMRCB20150818b	98.315	6.01	88.075	1.09	104.815	-11.17	97.125	3.63	86.195	-2.67	103.58	-13.64
RMRCB20150825a	115.41	8.64	111.055	16.45	103.58	0.68	111.245	0.31	105.695	5.73	99.41	-7.66
MW		4.15217		2.73435		-4.48522		-1.42217		-3.9003		-8.34478
SD		12.8695		20.899		13.0816		14.9829		20.6593		13.3498
MW + 2 SD		29.8911		44.5323		21.678		28.5437		37.4184		18.3549
MW - 2 SD		-21.5868		-39.0637		-30.6485		-31.388		-45.219		-35.0445
TTEST	p-Wert Messwerte	0.136053		0.516975		0.114326		0.653412		0.375057		0.0066283
max velocity [cm/s]	unkorrigierter BA-Vergleich 4D vs 2D						korrigierter BA-Vergleich 4D vs 2D
	MPA MW 4D-2D	MPA Diff 4D-2D	LPA MW 4D-2D	LPA Diff 4D-2D	RPA MW 4D-2D	RPA Diff 4D-2D	MPA MW4Dk-2Dk	MPA Diff 4Dk-2Dk	LPA MW 4Dk-2Dk	LPA Diff 4Dk-2Dk	RPA MW 4Dk-2Dk	RPA Diff 4Dk-2Dk
RMRCB20140813	94.745	4.61	106.13	-17.74	89.16	-4.18	91.33	1.26	102.245	-21.65	86.675	-6.21
RMRCB20140820	82.05	-10.62	91.275	-21.55	114.93	-35.66	74.895	-16.97	83.185	-25.45	110.795	-36.75
RMRCB20141028b	99.695	17.65	125.22	-11.44	106.7	7.88	96.68	17.68	119.435	-8.57	103.31	7.86
RMRCB20141029	69.825	5.07	78.45	-18.44	82.28	-0.86	66.365	4.59	73.1	-18.44	77.935	-0.55
RMRCB20141109	93.755	19.05	102.595	9.35	111.455	-6.41	90.215	18.91	98.62	9.9	107.465	-5.83
RMRCB20141111	102.395	36.23	130.79	8.68	103.545	-5.87	98.965	35.13	123.97	9.64	99.565	-6.43
RMRCB20141112b	115.435	11.49	129.645	9.17	121.6	-11.06	111.05	11.98	124.355	8.73	116.865	-9.63
RMRCB20141118	86.36	14.52	121.6	-3.78	110.225	2.31	83.305	14.27	118.225	-3.51	107.685	2.73
RMRCB20141119b	115.215	-3.59	112.515	-16.03	116.83	-9.96	110	-8.28	105.64	-18.88	112.915	-12.39
RMRCB20141125	93.885	-8.23	134.01	6.4	111.32	-4.92	88.87	-12.4	128.405	3.99	108.16	-5
RMRCB20141125b	78.79	7.38	136.57	14.14	104.235	9.23	74.65	4.76	131.445	12.31	101.24	8.94
RMRCB20141209	70.385	4.75	81.81	36.62	96.895	26.25	64.835	0.03	75.92	31.78	94.015	25.39
RMRCB20150121	82.525	22.07	109.955	-1.81	105.435	14.85	79.425	22.61	105.31	0.04	101.455	16.65
RMRCB20150324	94.955	-5.31	117.97	0.62	105.08	-13.32	92.195	-7.27	114.685	-1.67	102.625	-13.89
RMRCB20141213	85.325	-10.41	89.05	8.5	89.99	3.84	81.465	-12.27	82.385	7.49	85.835	4.43
RMRCB20150104a	76.355	-5.23	132.5	32.56	100.92	-19.76	72.855	-7.49	123.13	28.48	94.305	-17.49
RMRCB20150211	88.33	-14.82	116.405	-21.29	98.635	-9.41	84.875	-18.05	102.59	-35.06	95.87	-11.84
RMRCB20150218	101.26	-11.72	105.395	23.69	82.84	-21.82	89.985	-25.83	101.445	23.45	78.85	-21.48
RMRCB20150303	67.765	3.55	118.36	-18.42	78.475	2.81	64.41	1.94	113.32	-21.66	74.98	2.94
RMRCB20150616a	102.16	6.84	106.22	-12.58	74.315	-1.47	98.53	4.66	102.982	-13.877	70.645	-2.49
RMRCB20150616b	82.555	-2.71	108.535	-7.95	96.415	16.83	78.75	-3.46	105.845	-7.05	93.58	17.44
RMRCB20150818b	98.38	5.88	88.455	0.33	104.875	-11.29	96.215	5.45	85.8	-1.88	102.83	-12.14
RMRCB20150825a	118.6	2.26	117.055	4.45	105.61	-3.38	112.625	-2.45	110.7	-4.28	100.445	-9.73
MW		3.85696		0.151304		-3.27696		1.25217		-2.00726		-3.71609
SD		12.4673		16.6252		13.4938		14.4723		17.3637		13.7684
MW + 2 SD		28.7915		33.4017		23.7107		30.1968		32.7202		23.8207
MW - 2 SD		-21.0776		-33.0991		-30.2646		-27.6925		-36.7347		-31.2529
TTEST	p-Wert Messwerte	0.152083		0.96558		0.25663		0.682201		0.584896		0.208952

## Sheet: mean flux 
mean flux [ml/s]	4D			4D Phantom			2D GTFlow			2D GTFlow Phantom			2D Viewforum			4D korrigiert			2D korrigiert
	MPA	LPA	RPA	MPA	LPA	RPA	MPA	LPA	RPA	MPA	LPA	RPA	MPA	LPA	RPA	MPA	LPA	RPA	MPA	LPA	RPA
RMRCB20140813	77.41	42.21	37.72	-0.59	4.62	1.01	72.47	37.35	37.08	0.41	-0.41	-0.44	74	39.4	38.9	78	37.59	36.71	72.06	37.76	37.52
RMRCB20140820	68.02	41.67	38.82	16.18	18.97	-5.05	64.5	29.32	37.61	-1.57	0.68	0.01	64.9	27.6	39.5	51.84	22.7	43.87	66.07	28.64	37.6
RMRCB20141028b	147.15	56.46	52.29	-6.9	7.54	2.13	124.53	55.59	71.97	0.3	-0.98	0.22	128.3	55	75.3	154.05	48.92	50.16	124.23	56.57	71.75
RMRCB20141029	79.79	30.54	36.48	2.69	6.64	3.05	69.4	25.15	37.12	0.45	0.4	-0.08	71	27.1	38.4	77.1	23.9	33.43	68.95	24.75	37.2
RMRCB20141109	115.31	59.41	74.69	-4.92	7.32	3.24	102.63	53.11	63.26	2.48	1.84	0.33	104.7	57.5	64	120.23	52.09	71.45	100.15	51.27	62.93
RMRCB20141111	140.11	58.13	45.13	3.51	7.94	2.8	104.28	44.26	53.89	2.31	-1.24	-0.53	106.1	46.6	56.6	136.6	50.19	42.33	101.97	45.5	54.42
RMRCB20141112b	165.46	76.83	69.88	-4.82	10.96	2.9	138.55	74.2	68.77	0.72	-0.12	0.98	144	75.9	72	170.28	65.87	66.98	137.83	74.32	67.79
RMRCB20141118	111.28	51.52	48.26	6.46	0.97	0.78	81.9	42.12	42.26	0.81	-0.45	0.17	83	42.7	45.1	104.82	50.55	47.48	81.09	42.57	42.09
RMRCB20141119b	109.45	54.83	49.94	8.72	18.5	2.49	109.9	58.13	55.65	-0.87	-2.04	-0.11	111	63.1	56.6	100.73	36.33	47.45	110.77	60.17	55.76
RMRCB20141125	121.42	56.47	50.25	21.84	7.9	3.98	106.66	48.78	46.57	-2.23	-0.95	0.37	108.5	48.8	52.9	99.58	48.57	46.27	108.89	49.73	46.2
RMRCB20141125b	106.32	53.8	51.66	6.22	5.41	0.65	87.7	43.39	51.08	-1.27	1.04	1.01	90.6	45.1	52.3	100.1	48.39	51.01	88.97	42.35	50.07
RMRCB20141209	68.09	40.53	44.4	3.24	13.13	1.35	72.5	31.66	42.87	-0.65	0.86	0.63	74.4	34.9	43.9	64.85	27.4	43.05	73.15	30.8	42.24
RMRCB20150121	107.21	53.55	51.62	-1.65	6.87	2.49	109.18	53.43	55.2	-1.11	0.45	-0.13	110.5	53.7	56.7	108.86	46.68	49.13	110.29	52.98	55.33
RMRCB20150324	122.11	51.25	66.16	3.36	3.19	0.42	108.76	51.02	57.3	0.18	0.08	-0.78	109.8	54.5	61.1	118.75	48.06	65.74	108.58	50.94	58.08
RMRCB20141213	93.16	29.22	50.24	9.68	6.51	1.27	92.34	28.56	48.12	-1.81	-0.42	0.59	93	39.4	49.4	83.48	22.71	48.97	94.15	28.98	47.53
RMRCB20150104a	75.9	33.23	38.79	-1.79	6.37	2.18	65.69	31.92	36.04	6	-0.34	0.53	64.8	27.6	37.8	77.69	26.86	36.61	59.69	32.26	35.51
RMRCB20150211	93.42	49.98	48.34	15.22	6.97	0.39	94.98	45.46	49.27	0.14	-0.1	0.48	96.5	55	47.9	78.2	43.01	47.95	94.84	45.56	48.79
RMRCB20150218	95.67	37.33	50.41	-30.99	-3.47	-4.39	89.75	45.7	51.3	3.021	-0.66	3.21	95.6	27.1	56.6	126.66	40.8	54.8	86.729	46.36	48.09
RMRCB20150303	83.6	45.74	33.91	8.91	4.52	0.09	68.66	35.79	37.83	2.05	-0.73	0.09	70	57.5	37.9	74.69	41.22	33.82	66.61	36.52	37.74
RMRCB20150616a	52.72	37.2	36.92	-14.64	-0.88	-2.06	70.32	48.32	36.76	2.06	0.6	0.65	72	46.6	37.4	67.36	38.08	38.98	68.26	47.72	36.11
RMRCB20150616b	78.83	44.53	50.5	-11.23	0.91	0.92	86.383	48.32	38.05	-0.035	-0.21	-0.21	86.7	75.9	48.8	90.06	43.62	49.58	86.418	48.53	38.26
RMRCB20150818b	79.49	31.99	39.09	-2.84	0.16	3.08	72.03	34.07	37.89	-2.64	-0.28	0.42	71	42.7	34.75	82.33	31.83	36.01	74.67	34.35	37.47
RMRCB20150825a	78.98	45.69	37.65	-6.19	14.59	-6.19	59.02	38.12	35.67	0.88	0.63	0.63	63.32	63.1	30.76	85.17	31.1	43.84	58.14	37.49	35.04
mean	98.7348	47.0483	47.963	0.846522	6.76696	0.762174	89.2232	43.6422	47.4591	0.418522	-0.102174	0.349565	91.0313	48.1217	49.3309	97.8883	40.2813	47.2009	88.8047	43.7443	47.1096
mean flux [ml/s]	uncorrected BA-comparison 4D vs 2D VF						corrected BA-comparison 4D vs 2D VF
	MPA mean 4D-2D	MPA Diff 4D-2D	LPA mean 4D-2D	LPA Diff 4D-2D	RPA mean 4D-2D	RPA Diff 4D-2D	MPA mean4Dk-2D	MPA Diff 4Dk-2D	LPA mean 4Dk-2D	LPA Diff 4Dk-2D	RPA mean 4Dk-2D	RPA Diff 4Dk-2D
RMRCB20140813	75.705	3.41	40.805	2.81	38.31	-1.18	76	4	38.495	-1.81	37.805	-2.19
RMRCB20140820	66.46	3.12	34.635	14.07	39.16	-0.68	58.37	-13.06	25.15	-4.9	41.685	4.37
RMRCB20141028b	137.725	18.85	55.73	1.46	63.795	-23.01	141.175	25.75	51.96	-6.08	62.73	-25.14
RMRCB20141029	75.395	8.79	28.82	3.44	37.44	-1.92	74.05	6.1	25.5	-3.2	35.915	-4.97
RMRCB20141109	110.005	10.61	58.455	1.91	69.345	10.69	112.465	15.53	54.795	-5.41	67.725	7.45
RMRCB20141111	123.105	34.01	52.365	11.53	50.865	-11.47	121.35	30.5	48.395	3.59	49.465	-14.27
RMRCB20141112b	154.73	21.46	76.365	0.93	70.94	-2.12	157.14	26.28	70.885	-10.03	69.49	-5.02
RMRCB20141118	97.14	28.28	47.11	8.82	46.68	3.16	93.91	21.82	46.625	7.85	46.29	2.38
RMRCB20141119b	110.225	-1.55	58.965	-8.27	53.27	-6.66	105.865	-10.27	49.715	-26.77	52.025	-9.15
RMRCB20141125	114.96	12.92	52.635	7.67	51.575	-2.65	104.04	-8.92	48.685	-0.23	49.585	-6.63
RMRCB20141125b	98.46	15.72	49.45	8.7	51.98	-0.64	95.35	9.5	46.745	3.29	51.655	-1.29
RMRCB20141209	71.245	-6.31	37.715	5.63	44.15	0.5	69.625	-9.55	31.15	-7.5	43.475	-0.85
RMRCB20150121	108.855	-3.29	53.625	-0.15	54.16	-5.08	109.68	-1.64	50.19	-7.02	52.915	-7.57
RMRCB20150324	115.955	12.31	52.875	-3.25	63.63	5.06	114.275	8.95	51.28	-6.44	63.42	4.64
RMRCB20141213	93.08	0.16	34.31	-10.18	49.82	0.84	88.24	-9.52	31.055	-16.69	49.185	-0.43
RMRCB20150104a	70.35	11.1	30.415	5.63	38.295	0.99	71.245	12.89	27.23	-0.74	37.205	-1.19
RMRCB20150211	94.96	-3.08	52.49	-5.02	48.12	0.44	87.35	-18.3	49.005	-11.99	47.925	0.05
RMRCB20150218	95.635	0.07	32.215	10.23	53.505	-6.19	111.13	31.06	33.95	13.7	55.7	-1.8
RMRCB20150303	76.8	13.6	51.62	-11.76	35.905	-3.99	72.345	4.69	49.36	-16.28	35.86	-4.08
RMRCB20150616a	62.36	-19.28	41.9	-9.4	37.16	-0.48	69.68	-4.64	42.34	-8.52	38.19	1.58
RMRCB20150616b	82.765	-7.87	60.215	-31.37	49.65	1.7	88.38	3.36	59.76	-32.28	49.19	0.78
RMRCB20150818b	75.245	8.49	37.345	-10.71	36.92	4.34	76.665	11.33	37.265	-10.87	35.38	1.26
RMRCB20150825a	71.15	15.66	54.395	-17.41	34.205	6.89	74.245	21.85	47.1	-32	37.3	13.08
mean		7.70348		-1.07348		-1.36783		6.85696		-7.84043		-2.13
SD		12.2583		7.38212		6.67859		14.7862		11.4254		7.60512
mean + 2 SD		32.2202		13.6908		11.9893		36.4293		15.0103		13.0802
mean - 2 SD		-16.8132		-15.8377		-14.725		-22.7154		-30.6912		-17.3402
p	p-Wert Messwerte	0.00638643		0.637069		0.336669		0.0367245		0.00333208		0.192904
mean flux [ml/s]	uncorrected BA-comparison 4D vs 2D						corrected BA-comparison 4D vs 2D
	MPA mean 4D-2D	MPA Diff 4D-2D	LPA mean 4D-2D	LPA Diff 4D-2D	RPA mean 4D-2D	RPA Diff 4D-2D	MPA mean4Dk-2Dk	MPA Diff 4Dk-2Dk	LPA mean 4Dk-2Dk	LPA Diff 4Dk-2Dk	RPA mean 4Dk-2Dk	RPA Diff 4Dk-2Dk
RMRCB20140813	74.94	4.94	39.78	4.86	37.4	0.64	75.03	5.94	37.675	-0.17	37.115	-0.81
RMRCB20140820	66.26	3.52	35.495	12.35	38.215	1.21	58.955	-14.23	25.67	-5.94	40.735	6.27
RMRCB20141028b	135.84	22.62	56.025	0.87	62.13	-19.68	139.14	29.82	52.745	-7.65	60.955	-21.59
RMRCB20141029	74.595	10.39	27.845	5.39	36.8	-0.64	73.025	8.15	24.325	-0.85	35.315	-3.77
RMRCB20141109	108.97	12.68	56.26	6.3	68.975	11.43	110.19	20.08	51.68	0.82	67.19	8.52
RMRCB20141111	122.195	35.83	51.195	13.87	49.51	-8.76	119.285	34.63	47.845	4.69	48.375	-12.09
RMRCB20141112b	152.005	26.91	75.515	2.63	69.325	1.11	154.055	32.45	70.095	-8.45	67.385	-0.81
RMRCB20141118	96.59	29.38	46.82	9.4	45.26	6	92.955	23.73	46.56	7.98	44.785	5.39
RMRCB20141119b	109.675	-0.45	56.48	-3.3	52.795	-5.71	105.75	-10.04	48.25	-23.84	51.605	-8.31
RMRCB20141125	114.04	14.76	52.625	7.69	48.41	3.68	104.235	-9.31	49.15	-1.16	46.235	0.07
RMRCB20141125b	97.01	18.62	48.595	10.41	51.37	0.58	94.535	11.13	45.37	6.04	50.54	0.94
RMRCB20141209	70.295	-4.41	36.095	8.87	43.635	1.53	69	-8.3	29.1	-3.4	42.645	0.81
RMRCB20150121	108.195	-1.97	53.49	0.12	53.41	-3.58	109.575	-1.43	49.83	-6.3	52.23	-6.2
RMRCB20150324	115.435	13.35	51.135	0.23	61.73	8.86	113.665	10.17	49.5	-2.88	61.91	7.66
RMRCB20141213	92.75	0.82	28.89	0.66	49.18	2.12	88.815	-10.67	25.845	-6.27	48.25	1.44
RMRCB20150104a	70.795	10.21	32.575	1.31	37.415	2.75	68.69	18	29.56	-5.4	36.06	1.1
RMRCB20150211	94.2	-1.56	47.72	4.52	48.805	-0.93	86.52	-16.64	44.285	-2.55	48.37	-0.84
RMRCB20150218	92.71	5.92	41.515	-8.37	50.855	-0.89	106.695	39.931	43.58	-5.56	51.445	6.71
RMRCB20150303	76.13	14.94	40.765	9.95	35.87	-3.92	70.65	8.08	38.87	4.7	35.78	-3.92
RMRCB20150616a	61.52	-17.6	42.76	-11.12	36.84	0.16	67.81	-0.9	42.9	-9.64	37.545	2.87
RMRCB20150616b	82.6065	-7.553	46.425	-3.79	44.275	12.45	88.239	3.642	46.075	-4.91	43.92	11.32
RMRCB20150818b	75.76	7.46	33.03	-2.08	38.49	1.2	78.5	7.66	33.09	-2.52	36.74	-1.46
RMRCB20150825a	69	19.96	41.905	7.57	36.66	1.98	71.655	27.03	34.295	-6.39	39.44	8.8
mean		9.51161		3.40609		0.503913		9.08361		-3.46304		0.0913043
SD		12.7213		6.44872		6.59879		16.7574		6.51709		7.43649
mean + 2 SD		34.9541		16.3035		13.7015		42.5984		9.57113		14.9643
mean - 2 SD		-15.9309		-9.49135		-12.6937		-24.4311		-16.4972		-14.7817
p	p-Wert Messwerte	0.0016468		0.018945		0.717691		0.0163579		0.0183172		0.953577

## Sheet: conservation of mass SV
conservation of mass COM - SV [ml]	4D			4D Phantom			2D GTFlow			2D GTFlow Phantom			2D Viewforum			4D korrigiert			2D korrigiert
	MPA	LPA + RPA	MPA - COM	MPA	LPA + RPA	MPA - COM	MPA	LPA + RPA	MPA - COM	MPA	LPA + RPA	MPA - COM	MPA	LPA + RPA	MPA - COM	MPA	LPA + RPA	MPA - COM	MPA	LPA + RPA	MPA - COM
RMRCB20140813	86.69	89.52	-2.83	-0.6	5.74	-6.34	84.07	86.34	-2.27	0.42	-0.88	1.3	85.83	88.18	-2.35	87.29	83.78	3.51	83.65	87.22	-3.57
RMRCB20140820	78.91	91.76	-12.85	16.5	14.2	2.3	72.24	76.46	-4.22	-1.57	0.83	-2.4	71.49	76.4	-4.91	62.41	77.56	-15.15	73.81	75.63	-1.82
RMRCB20141028b	126.55	93.52	33.03	6.9	9.67	-2.77	119.55	116.7	2.85	0.3	-0.76	1.06	121.27	117.51	3.76	119.65	83.85	35.8	119.25	117.46	1.79
RMRCB20141029	89.35	73.6	15.75	2.8	10.08	-7.28	77.72	68.26	9.46	0.47	0.33	0.14	78.32	72.03	6.29	86.55	63.52	23.03	77.25	67.93	9.32
RMRCB20141109	115.3	134.1	-18.8	-4.92	10.56	-15.48	102.63	112.11	-9.48	2.48	2.16	0.32	104.57	116.73	-12.16	120.22	123.54	-3.32	100.15	109.95	-9.8
RMRCB20141111	154.12	117.71	36.41	3.57	10.95	-7.38	125.13	111.69	13.44	2.4	-1.81	4.21	125.903	117	8.903	150.55	106.76	43.79	122.73	113.5	9.23
RMRCB20141112b	148.92	132.04	16.88	-4.91	14.03	-18.94	121.92	131.53	-9.61	0.75	1.04	-0.29	128.16	133.97	-5.81	153.83	118.01	35.82	121.17	130.49	-9.32
RMRCB20141118	91.25	93.79	-2.54	6.58	1.79	4.79	75.35	79.33	-3.98	0.83	-0.28	1.11	77.978	81.92	-3.942	84.67	92	-7.33	74.52	79.61	-5.09
RMRCB20141119b	105.07	104.76	0.31	9.07	21.83	-12.76	105.51	113.77	-8.26	-0.9	2.01	-2.91	107.81	120.73	-12.92	96	82.93	13.07	106.41	111.76	-5.35
RMRCB20141125	126.28	110.99	15.29	22.72	12.36	10.36	115.19	104.83	10.36	-2.32	-0.59	-1.73	117.53	112.15	5.38	103.56	98.63	4.93	117.51	105.42	12.09
RMRCB20141125b	97.82	105.53	-7.71	6.47	6.31	0.16	91.21	90.38	0.83	-1.32	-0.39	-0.93	94.32	93.37	0.95	91.35	99.22	-7.87	92.53	90.77	1.76
RMRCB20141209	66.72	82.35	-15.63	3.38	15.05	-11.67	72.5	74.07	-1.57	-0.67	1.55	-2.22	73.4	77.21	-3.81	63.34	67.3	-3.96	73.17	72.52	0.65
RMRCB20150121	102.92	100.96	1.96	-1.71	9.73	-11.44	100.44	99.94	0.5	-1.15	0.33	-1.48	99.471	100.282	-0.811	104.63	91.23	13.4	101.59	99.61	1.98
RMRCB20150324	87.92	84.54	3.38	3.49	3.75	-0.26	78.31	78	0.31	0.19	-0.72	0.91	80.76	82.642	-1.882	84.43	80.79	3.64	78.12	78.72	-0.6
RMRCB20141213	87.57	68.32	19.25	9.68	7.77	1.91	84.95	72.48	12.47	-1.81	0.17	-1.98	84.53	76.19	8.34	77.89	60.55	17.34	86.76	72.31	14.45
RMRCB20150104a	77.42	73.45	3.97	-1.82	8.71	-10.53	70.94	69.23	1.71	0.62	0.2	0.42	69.96	76.7	-6.74	79.24	64.74	14.5	70.32	69.03	1.29
RMRCB20150211	80.34	84.55	-4.21	15.22	7.36	7.86	79.79	80.73	-0.94	0.14	0.59	-0.45	82.78	80.68	2.1	65.12	77.19	-12.07	79.65	80.14	-0.49
RMRCB20150218	80.36	73.69	6.67	-8.68	-0.26	-8.42	75.39	81.48	-6.09	-3.96	4.02	-7.98	79.78	86.933	-7.153	89.04	73.95	15.09	79.35	77.46	1.89
RMRCB20150303	75.24	71.68	3.56	10.25	4.55	5.7	65.91	67.73	-1.82	2.14	1.02	1.12	66.151	68.09	-1.939	64.99	67.13	-2.14	63.77	66.71	-2.94
RMRCB20150616a	59.05	82.27	-23.22	-16.2	-2.07	-14.13	81.58	86.82	-5.24	2.48	1.39	1.09	84.2	88.3	-4.1	75.25	84.34	-9.09	79.1	85.43	-6.33
RMRCB20150616b	58.33	70.32	-11.99	-11.01	1.79	-12.8	62.19	62.17	0.02	-0.04	-0.44	0.4	60.8	65.9	-5.1	69.34	68.53	0.81	62.23	62.61	-0.38
RMRCB20150818b	71.54	63.97	7.57	-2.78	3.18	-5.96	69.15	67.56	1.59	-2.74	0.15	-2.89	67.76	63.04	4.72	74.32	60.79	13.53	71.89	67.41	4.48
RMRCB20150825a	71.08	85.05	-13.97	-5.94	8.07	-14.01	75.54	84.17	-8.63	1.06	1.52	-0.46	79.15	72.86	6.29	77.02	76.98	0.04	74.48	82.65	-8.17
mean	92.9891	90.803	2.18609	2.52435	8.05	-5.52565	87.27	87.6426	-0.372609	-0.0956522	0.497391	-0.593043	88.7793	89.9486	-1.1693	90.4648	82.753	7.71174	87.3657	87.1452	0.220435
conservation of mass - SV [ml]	uncorrected BA-comparison 4D MPA vs COM		corrected BA-comparison 4D MPA vs COM			uncorrected BA-comparison 2D MPA vs COM		corrected BA-comparison 2D MPA vs COM			BA-comparison 2D VF MPA vs COM
	mean MPA u COM	Diff MPA-COM	mean MPA u COM	Diff MPA-COM		mean MPA u COM	Diff MPA-COM	mean MPA u COM	Diff MPA-COM		mean MPA u COM	Diff MPA-COM
RMRCB20140813	88.105	-2.83	85.535	3.51		85.205	-2.27	85.435	-3.57		87.005	-2.35
RMRCB20140820	85.335	-12.85	69.985	-15.15		74.35	-4.22	74.72	-1.82		73.945	-4.91
RMRCB20141028b	110.035	33.03	101.75	35.8		118.125	2.85	118.355	1.79		119.39	3.76
RMRCB20141029	81.475	15.75	75.035	23.03		72.99	9.46	72.59	9.32		75.175	6.29
RMRCB20141109	124.7	-18.8	121.88	-3.32		107.37	-9.48	105.05	-9.8		110.65	-12.16
RMRCB20141111	135.915	36.41	128.655	43.79		118.41	13.44	118.115	9.23		121.451	8.903
RMRCB20141112b	140.48	16.88	135.92	35.82		126.725	-9.61	125.83	-9.32		131.065	-5.81
RMRCB20141118	92.52	-2.54	88.335	-7.33		77.34	-3.98	77.065	-5.09		79.949	-3.942
RMRCB20141119b	104.915	0.31	89.465	13.07		109.64	-8.26	109.085	-5.35		114.27	-12.92
RMRCB20141125	118.635	15.29	101.095	4.93		110.01	10.36	111.465	12.09		114.84	5.38
RMRCB20141125b	101.675	-7.71	95.285	-7.87		90.795	0.83	91.65	1.76		93.845	0.95
RMRCB20141209	74.535	-15.63	65.32	-3.96		73.285	-1.57	72.845	0.65		75.305	-3.81
RMRCB20150121	101.94	1.96	97.93	13.4		100.19	0.5	100.6	1.98		99.8765	-0.811
RMRCB20150324	86.23	3.38	82.61	3.64		78.155	0.31	78.42	-0.6		81.701	-1.882
RMRCB20141213	77.945	19.25	69.22	17.34		78.715	12.47	79.535	14.45		80.36	8.34
RMRCB20150104a	75.435	3.97	71.99	14.5		70.085	1.71	69.675	1.29		73.33	-6.74
RMRCB20150211	82.445	-4.21	71.155	-12.07		80.26	-0.94	79.895	-0.49		81.73	2.1
RMRCB20150218	77.025	6.67	81.495	15.09		78.435	-6.09	78.405	1.89		83.3565	-7.153
RMRCB20150303	73.46	3.56	66.06	-2.14		66.82	-1.82	65.24	-2.94		67.1205	-1.939
RMRCB20150616a	70.66	-23.22	79.795	-9.09		84.2	-5.24	82.265	-6.33		86.25	-4.1
RMRCB20150616b	64.325	-11.99	68.935	0.81		62.18	0.02	62.42	-0.38		63.35	-5.1
RMRCB20150818b	67.755	7.57	67.555	13.53		68.355	1.59	69.65	4.48		65.4	4.72
RMRCB20150825a	78.065	-13.97	77	0.04		79.855	-8.63	78.565	-8.17		76.005	6.29
mean		2.18609		7.71174			-0.372609		0.220435			-1.1693
SD		15.5538		15.9149			6.67188		6.50718			6.11548
mean + 2 SD		33.2937		39.5415			12.9712		13.2348			11.0617
mean - 2 SD		-28.9215		-24.118			-13.7164		-12.7939			-13.4003
p		0.507298		0.0297642			0.791321		0.872425			0.369095
conservation of mass - SV [ml]	BA-comparison 4D Diff (MPA-COM) vs. 2D Diff		BA-comparison 4Dk Diff (MPA-COM) vs. 2Dk Diff		BA-comparison 4D Diff (MPA-COM) vs. 2D VF Diff		BA-comparison 4D Diff (MPA-COM) vs. 2D VF Diff
		Diff 4D-2D		Diff 4Dk-2Dk		Diff 4D-2D		Diff 4D-2D
RMRCB20140813		-0.56		7.08		-0.48		5.86
RMRCB20140820		-8.63		-13.33		-7.94		-10.24
RMRCB20141028b		30.18		34.01		29.27		32.04
RMRCB20141029		6.29		13.71		9.46		16.74
RMRCB20141109		-9.32		6.48		-6.64		8.84
RMRCB20141111		22.97		34.56		27.507		34.887
RMRCB20141112b		26.49		45.14		22.69		41.63
RMRCB20141118		1.44		-2.24		1.402		-3.388
RMRCB20141119b		8.57		18.42		13.23		25.99
RMRCB20141125		4.93		-7.16		9.91		-0.45
RMRCB20141125b		-8.54		-9.63		-8.66		-8.82
RMRCB20141209		-14.06		-4.61		-11.82		-0.15
RMRCB20150121		1.46		11.42		2.771		14.211
RMRCB20150324		3.07		4.24		5.262		5.522
RMRCB20141213		6.78		2.89		10.91		9
RMRCB20150104a		2.26		13.21		10.71		21.24
RMRCB20150211		-3.27		-11.58		-6.31		-14.17
RMRCB20150218		12.76		13.2		13.823		22.243
RMRCB20150303		5.38		0.8		5.499		-0.201
RMRCB20150616a		-17.98		-2.76		-19.12		-4.99
RMRCB20150616b		-12.01		1.19		-6.89		5.91
RMRCB20150818b		5.98		9.05		2.85		8.81
RMRCB20150825a		-5.34		8.21		-20.26		-6.25
mean		2.5587		7.4913		3.35539		8.88104
SD		12.3549		14.8689		13.3449		15.1685
mean + 2 SD		27.2684		37.2291		30.0452		39.2181
mean - 2 SD		-22.151		-22.2465		-23.3344		-21.456
p		0.331403		0.0244261		0.240686		0.0102496

[truncated: 2 more sheets: conservation of mass MF, SV Vgl. alt - Tabelle 1]
