# Supplementary material for: Comparison of 4D Flow MRI to 2D Flow MRI in the pulmonary arteries in healthy volunteers and patients with pulmonary hypertension
Source: PLoS One. 2019 Oct 24;14(10):e0224121. doi: 10.1371/journal.pone.0224121 (PMC6812822; doi:10.1371/journal.pone.0224121)
Supplement: S3 File — Demographics and values for conservation-of-mass analysis for all study participants who received 4D, 2D Flow MRI, CMR and Phantom corrected measurements. (XLSX) [file pone.0224121.s003.xlsx]

## Sheet: Blatt 1 - Tabelle 1
SV [ml]	n		mean 4D	mean 2D	mean differences 4D-2D	SD	mean + 2 SD	mean - 2SD	p
BA-comparison 4D vs 2D	23	MPA	92.99	87.27	5.7	10.6	26.9	-15.5	0.017
		LPA	45.45	42	3.4	6.3	16	-9.1	0.015
		RPA	45.35	45.64	-0.3	6.2	12.1	-12.7	0.828
corrected BA-comparison 4D vs 2D	23	MPA	90.46	87.37	3.1	12.3	27.8	-21.6	0.241
		LPA	38.33	41.77	-3.4	6.6	9.7	-16.6	0.02
		RPA	44.42	45.38	-1	6.6	12.3	-14.2	0.495
BA-comparison 4D vs 2D VF	23	MPA	92.99	88.78	4.2	10.4	25.1	-16.6	0.066
		LPA	45.45	42.85	2.8	6.9	16.6	-11	0.085
		RPA	45.35	47.1	-1.7	6.1	0.4	13.9	0.181
uncorrected BA-comparison 4D vs 2D VF	23	MPA	90.46	88.78	1.7	11.4	24.5	-21.1	0.486
		LPA	38.33	42.85	-4.5	8.2	11.8	-20.9	0.009
		RPA	44.42	47.1	-2.7	6.8	11	-16.3	0.073
SV [ml]	n		mean 4D	mean 2D	mean differences 4D-2D	SD	mean + 2 SD	mean - 2SD	p
BA-comparison 4D vs CMR	17	MPA	98,34	92,85	5.45	17.2	39.9	-28.9	0.206
corrected BA-comparison 4D vs CMR	17	MPA	92.71	92,85	-0.1	20	39.9	-40.2	0.977
	n		mean Intra	mean Inter	mean differences Intra-Inter	SD	mean + 2 SD	mean - 2SD	p
Intra/Inter-Observer	16	SV [ml]	89.38	91.56	-2.18	1.09	0	-4.36	0.135
		EF [%]	49.8	52.38	-2.58	1.29	0	-5.15	0.003
		EDV [ml]	181.62	176.23	5.39	2.7	10.78	0	0.129
		ESV [ml]	92.05	84.64	7.4	3.7	14.8	0	0.016
Max Velocity [cm/s]	n		mean 4D	mean 2D	mean differences 4D-2D	SD	mean + 2 SD	mean - 2SD	p
BA-comparison 4D vs 2D	23	MPA	93.27	89.41	3.9	12.5	28.8	-21.1	0.152
		LPA	111.4	111.25	0.2	16.6	33.4	-33.1	0.966
		RPA	98.87	102.15	-3.3	13.5	23.7	-30.3	0.257
corrected BA-comparison 4D vs 2D	23	MPA	87.69	86.44	1.3	14.5	30.2	-27.7	0.682
		LPA	104.77	106.77	-2	17.4	32.7	-36.7	0.585
		RPA	95.01	98.73	-3.7	13.8	23.8	-31.3	0.209
BA-comparison 4D vs 2D VF	23	MPA	93.27	89.11	4.2	12.9	29.9	-21.6	0.136
		LPA	111.4	108.67	2.7	20.9	44.5	-39.1	0.517
		RPA	98.87	103.36	-4.5	13.1	21.7	-30.6	0.114
uncorrected BA-comparison 4D vs 2D VF	23	MPA	87.69	89.11	-1.4	15	28.5	-31.4	0.653
		LPA	104.77	108.67	-3.9	20.7	37.4	-45.2	0.375
		RPA	95.01	103.36	-8.3	13.3	18.4	-35	0.007
Mean Flux [ml/s]	n		mean 4D	mean 2D	mean differences 4D-2D	SD	mean + 2 SD	mean - 2SD	p
BA-comparison 4D vs 2D	23	MPA	98.73	89.22	9.5	12.7	35	-15.9	0.002
		LPA	47.05	43.64	3.4	6.4	16.3	-9.5	0.019
		RPA	47.96	47.46	0.5	6.6	13.7	-12.7	0.718
corrected BA-comparison 4D vs 2D	23	MPA	97.89	88.8	9.1	16.8	42.6	-24.4	0.016
		LPA	40.28	43.74	-3.5	6.5	9.6	-16.5	0.018
		RPA	47.2	47.11	0.1	7.4	15	-14.8	0.954
BA-comparison 4D vs 2D VF	23	MPA	98.73	91.03	7.7	12.3	32.2	-16.8	0.006
		LPA	47.05	48.12	-1.1	7.4	13.7	-15.8	0.637
		RPA	47.96	49.33	-1.4	6.7	12	-14.7	0.337
uncorrected BA-comparison 4D vs 2D VF	23	MPA	97.89	91.03	6.9	14.8	36.4	-22.7	0.037
		LPA	40.28	48.12	-7.4	11.4	15	-30.7	0.003
		RPA	47.2	49.33	-2.1	7.6	13.1	-17.3	0.193
COM SV [ml]	n		mean MPA	mean LPA + RPA	mean differences 4D-2D	SD	mean + 2 SD	mean - 2SD	p
BA-comparison MPA vs COM	23	4D	92.99	90.8	2.2	15.6	33.3	-28.9	0.507
		2D	87.27	87.64	-0.4	6.7	13	-13.7	0.791
		2D VF	88.78	89.95	-1.2	6.1	11.1	-13.4	0.369
corrected BA-comparison MPA vs COM	23	4D	90.46	82.75	7.7	15.9	39.5	-24.1	0.03
		2D	87.37	87.15	0.2	6.5	13.2	-12.8	0.872
differenceserenz COM SV [ml]	n		mean 4D differences	mean 2D	mean differences 4D-2D	SD	mean + 2 SD	mean - 2SD	p
4D vs 2D differenceserences MPA-(LPA+RPA)	23	nicht korrigiert	2.19	-0.37	2.6	12.4	27.3	-22.2	0.331
		korrigiert	7.71	0.22	7.5	14.9	37.2	-22.2	0.024
4D vs 2D VF differenceserences MPA-(LPA+RPA)	23	nicht korrigiert	2.19	-1.17	3.4	13.3	30	-23.3	0.241
		korrigiert	7.71	-1.17	8.9	15.2	39.2	-21.5	0.01

## Sheet: Demographics
	m=0 ; w=1	age [Jahre]	weight [kg]	height [m]	BMI [kg/m²]	HR
RMRCB20140813	1	23	65	1.7	22.4913	54
RMRCB20140820	1	25	55	1.77	17.5556	52
RMRCB20141028b	0	25	95	2	23.75	69
RMRCB20141029	1	23	54	1.68	19.1327	54
RMRCB20141109	0	24	78	1.88	22.0688	60
RMRCB20141111	1	23	70	1.8	21.6049	54
RMRCB20141112b	0	29	73	1.89	20.4362	67
RMRCB20141118	1	24	53	1.65	19.4674	73
RMRCB20141119b	0	24	75	1.8	23.1481	63
RMRCB20141125	0	25	92	1.9	25.4848	58
RMRCB20141125b	0	29	58	1.75	18.9388	60
RMRCB20141209	1	26	58	1.74	19.1571	63
RMRCB20150121	0	21	70	1.87	20.0177	66
RMRCB20150324	1	20	52	1.68	18.424	83
mean		24.3571			20.8341	62.5714
Median		24			20.2269	61.5
SD		2.53004			2.30218	8.61764
RMRCB20141213	1	56	74	1.78	23.3556	64
RMRCB20150104a	1	49	70	1.65	25.7117	59
RMRCB20150211	1	53	53	1.68	18.7783	69
RMRCB20150218	0	49	96	1.78	30.2992	72
RMRCB20150303	1	66	60	1.72	20.2812	66
RMRCB20150616a	0	79	60	1.72	20.2812	54
RMRCB20150616b	1	73	59	1.61	22.7615	83
RMRCB20150818b	1	52	55	1.61	21.2183	66
RMRCB20150825a	1	48	50	1.62	19.052	54
mean		58.3333			22.4155	65.2222
Median		53			21.2183	66
SD		11.4891			6.30545	9.14847
all mean		37.6522	66.3043	1.7513	21.4529	63.6087
all median		26	60	1.74	20.4362	63
SD		18.4184	13.8611	0.104067	2.95193	8.72165
	Gesamt	Probanden < 40	Probanden > 40
n	23	14	9
male	9	7	2
female	14	7	7
age [years]	26	24 (20/29)	53 (48/79)
BMI [kg/m²]	20.4	20,2 (17,6/25,5)	21,2 (18,8/30,3)
heartrate [bpm/min]	63	61,5 (52/83)	66 (54/83)
