# Supplementary material for: Comparison of 4D Flow MRI to 2D Flow MRI in the pulmonary arteries in healthy volunteers and patients with pulmonary hypertension
Source: PLoS One. 2019 Oct 24;14(10):e0224121. doi: 10.1371/journal.pone.0224121 (PMC6812822; doi:10.1371/journal.pone.0224121)
Supplement: S4 File — Quantitative values for hemodynamic parameters over all study participants for 4D and 2D Flow MRI. (XLSX) [file pone.0224121.s004.xlsx]

## Sheet: VS_PatProbA
		Prob 2D	Pat 2D	Prob 4D	Pat 4D
		Stroke Volume
		[ml]
RMRCB20140812		82.577		100.904
RMRCB20140813		84.068		86.473
RMRCB20140820		72.237		77.563
RMRCB20141021		70.404		87.755
RMRCB20141028		72.516		80.282
RMRCB20141028b		119.544		126.548
RMRCB20141029		77.722		92.239
RMRCB20141109		104.2		128.326
RMRCB20141110		71.846		83.029
RMRCB20141111		125.136		154.12
RMRCB20141112b		121.921		148.915
RMRCB20141118		75.35		91.251
RMRCB20141119b		105.507		105.074
RMRCB20141125		115.187		63.14
RMRCB20141125b		91.208		106.324
RMRCB20141209		72.497		66.724
RMRCB20150121		100.447		102.925
RMRCB20150324		78.309		87.921
RMRCB20150818a		79.278		103.188
RMRCB20141112		79.922		95.468
RMRCB20141029b		105.912		109.253
RMRCB20141202		110.727		80.239
RMRCB20141203		88.707		93.361
RMRCB20141213		84.951		80.18
RMRCB20150104a		70.952		77.418
RMRCB20150211		79.782		80.345
RMRCB20150218		81.717		80.36
RMRCB20150224		100.924		96.675
RMRCB20150303		65.915		75.244
RMRCB20150616a		81.575		59.048
RMRCB20150616b		60.303		80.401
RMRCB20150818b		68.519		71.857
RMRCB20150825a		81.524		89.521
RMRCB20151124b		95.325		81.137
RMRCBP20151124		53.815		61.543
RMRCBP20140916			45.209		60.368
RMRCBP20141007			47.432		72.086
RMRCBP20141118			93.554		107.711
RMRAPF20141215			95.467		93.437
RMRCBP20150407			82.778		106.955
RMRCBP20150421			71.596		80.627
RMRCBP20151027			51.471		76.532
RMRCBP20151103			84.459		103.514
RMRCB20160112			79.585		100.037
RMRCBP20160202			61.045		57.371
RMRCBP20160308			65.28		77.233
mean		86.5864	70.716	91.5643	85.0792
standard deviation		18.0886	17.9838	21.9106	18.2369
n		35	11	35	11
alpha		0.05	0.05	0.05	0.05
confidence interval		5.99265	10.6276	7.25885	10.7771
		92.579	81.3436	98.8232	95.8563
		80.5938	60.0884	84.3055	74.3021
p			0.0146339		0.379455

## Sheet: VS_PatProbB
		Prob 2D	Pat 2D	Prob 4D	Pat 4D	Prob 2D	Pat 2D	Prob 4D	Pat 4D	Prob 2D	Pat 2D	Prob 4D	Pat 4D	Prob 2D	Pat 2D	Prob 4D	Pat 4D
		Max Net Flow				Time of Max Net Flow				Max Vel				Time of Max Vel
		[ml/s]				[ms]				[cm/s]				[ms]
RMRCB20140812		351.545		356.599		154		135		79.7461		82.7515		110		90
RMRCB20140813		358.008		360.725		174		168		92.4361		97.053		145		168
RMRCB20140820		309.833		302.151		168		171		87.3633		76.737		140		171
RMRCB20141021		296.849		383.067		152		132		79.7461		104.489		133		165
RMRCB20141028		327.765		323.839		144		141		86.3281		87.826		120		141
RMRCB20141028b		518.75		555.547		168		172		92.334		108.517		192		129
RMRCB20141029		295.869		325.336		168		162		66.3086		87.7155		112		324
RMRCB20141109		487.533		514.353		150		144		84.2285		109.912		175		192
RMRCB20141110		318.475		340.305		120		147		73.3887		162.233		168		98
RMRCB20141111		458.315		550.925		150		275		84.2773		121.096		120		385
RMRCB20141112b		547.981		615.082		154		135		109.688		121.175		132		135
RMRCB20141118		305.815		325.355		138		123		79.1016		93.6203		161		164
RMRCB20141119b		470.941		441.351		120		144		117.012		113.416		96		96
RMRCB20141125		515.873		502.478		162		156		97.9981		89.7715		162		156
RMRCB20141125b		386.032		421.35		156		150		75.0977		82.4753		156		150
RMRCB20141209		293.46		257.011		125		147		68.0131		72.7553		175		196
RMRCB20150121		398.742		391.191		161		144		71.4904		93.559		138		144
RMRCB20150324		374.941		366.004		126		144		97.6113		92.3008		126		144
RMRCB20150818a		303.92		297.919		136		204		74.6582		82.1681		136		136
RMRCB20141112		294.326		322.118		150		183		69.4824		76.1616		210		122
RMRCB20141029b		457.662		437.739		132		135		92.2801		82.4921		154		90
RMRCB20141202		495.207		370.577		160		164		111.854		78.4767		200		164
RMRCB20141203		353.881		353.804		110		135		141.356		118.368		110		90
RMRCB20141213		361.617		330.648		161		129		90.5273		80.4516		161		172
RMRCB20150104a		288.292		267.772		135		153		78.9668		73.7415		135		153
RMRCB20150211		358.522		320.73		126		129		95.7393		80.3222		126		129
RMRCB20150218		410.861		353.894		63		84		116.981		95.3954		63		84
RMRCB20150224		505.843		502.241		168		168		109.556		98.0609		147		168
RMRCB20150303		296.111		305.37		120		180		65.9928		69.5355		120		225
RMRCB20150616a		361.341		321.387		116		112		98.737		105.575		116		112
RMRCB20150616b		279.157		255.355		108		153		83.9125		81.1968		144		204
RMRCB20150818b		303.624		295.985		120		135		95.2637		100.658		144		135
RMRCB20150825a		314.599		344.015		128		116		111.035		118.111		128		174
RMRCB20151124b		368.631		263.348		124		134		85.8398		70.5391		124		134
RMRCBP20151124		269.928		257.038		100		114		73.7793		66.2153		100		114
RMRCBP20140916			335.406		263.318		126		108		67.3242		111.997		126		108
RMRCBP20141007			287.302		273.322		102		100		78.2422		57.0934		68		100
RMRCBP20141118			422.962		494.636		115		132		106.582		183.719		138		88
RMRAPF20141215			475.97		454.998		156		132		73.9453		81.3501		156		132
RMRCBP20150407			467.224		424.966		60		80		89.4972		73.0342		80		80
RMRCBP20150421			287.187		286.912		125		144		75.5859		98.755		175		192
RMRCBP20151027			255.769		267.399		72		105		85.6055		138.623		144		175
RMRCBP20151103			427.936		340.661		124		122		99.8047		193.218		0		0
RMRCB20160112			393.449		363.05		115		138		93.9844		92.5857		115		92
RMRCBP20160202			244.691		188.676		88		129		56.3965		67.1718		176		86
RMRCBP20160308			210.636		257.18		66		82		55.7422		105.634		264		82
mean		372.579	346.23	369.503	328.647	138.486	104.455	149.086	115.636	89.6608	80.2464	93.5678	109.38	139.4	131.091	155.829	103.182
standard deviation		82.0907	94.9846	92.8458	95.7306	24.1568	29.8877	31.7521	22.0829	17.1752	16.6758	19.7477	45.2196	30.256	68.1945	60.823	51.1797
n		35	11	35	11	35	11	35	11	35	11	35	11	35	11	35	11
alpha		0.05	0.05	0.05	0.05	0.05	0.05	0.05	0.05	0.05	0.05	0.05	0.05	0.05	0.05	0.05	0.05
confidence interval		27.1962	56.1313	30.7593	56.5721	8.00301	17.6622	10.5193	13.0499	5.69005	9.85458	6.5423	26.7226	10.0236	40.2996	20.1503	30.2447
		399.775	402.361	400.262	385.219	146.489	122.117	159.605	128.686	95.3509	90.1009	100.11	136.103	149.424	171.391	175.979	133.427
		345.382	290.099	338.744	272.075	130.483	86.7924	138.566	102.586	83.9708	70.3918	87.0255	82.6575	129.376	90.7913	135.678	72.9371
p			0.375787		0.212882		0.000378835		0.00225385		0.117599		0.105497		0.570036		0.0129149

## Sheet: VS_PatVolO
		Prob 2D	Pat 2D	Prob 4D	Pat 4D	Prob 2D	Pat 2D	Prob 4D	Pat 4D	Prob 2D	Pat 2D	Prob 4D	Pat 4D	Prob 2D	Pat 2D	Prob 4D	Pat 4D	Prob 2D	Pat 2D	Prob 4D	Pat 4D
		Stroke Volume				Max Net Flow				Time of Max Net Flow				Max Vel				Time of Max Vel
		[ml]				[ml/s]				[ms]				[cm/s]				[ms]
RMRCB20141029b		105.912		109.253		457.662		437.739		132		135		92.2801		82.4921		154		90
RMRCB20141202		110.727		80.239		495.207		370.577		160		164		111.854		78.4767		200		164
RMRCB20141203		88.707		93.361		353.881		353.804		110		135		141.356		118.368		110		90
RMRCB20141213		84.951		80.18		361.617		330.648		161		129		90.5273		80.4516		161		172
RMRCB20150104a		70.952		77.418		288.292		267.772		135		153		78.9668		73.7415		135		153
RMRCB20150211		79.782		80.345		358.522		320.73		126		129		95.7393		80.3222		126		129
RMRCB20150218		81.717		80.36		410.861		353.894		63		84		116.981		95.3954		63		84
RMRCB20150224		100.924		96.675		505.843		502.241		168		168		109.556		98.0609		147		168
RMRCB20150303		65.915		75.244		296.111		305.37		120		180		65.9928		69.5355		120		225
RMRCB20150616a		81.575		59.048		361.341		321.387		116		112		98.737		105.575		116		112
RMRCB20150616b		60.303		80.401		279.157		255.355		108		153		83.9125		81.1968		144		204
RMRCB20150818b		68.519		71.857		303.624		295.985		120		135		95.2637		100.658		144		135
RMRCB20150825a		81.524		89.521		314.599		344.015		128		116		111.035		118.111		128		174
RMRCB20151124b		95.325		81.137		368.631		263.348		124		134		85.8398		70.5391		124		134
RMRCBP20151124		53.815		61.543		269.928		257.038		100		114		73.7793		66.2153		100		114
RMRCBP20140916			45.209		60.368		335.406		263.318		126		108		67.3242		111.997		126		108
RMRCBP20141007			47.432		72.086		287.302		273.322		102		100		78.2422		57.0934		68		100
RMRCBP20141118			93.554		107.711		422.962		494.636		115		132		106.582		183.719		138		88
RMRAPF20141215			95.467		93.437		475.97		454.998		156		132		73.9453		81.3501		156		132
RMRCBP20150407			82.778		106.955		467.224		424.966		60		80		89.4972		73.0342		80		80
RMRCBP20150421			71.596		80.627		287.187		286.912		125		144		75.5859		98.755		175		192
RMRCBP20151027			51.471		76.532		255.769		267.399		72		105		85.6055		138.623		144		175
RMRCBP20151103			84.459		103.514		427.936		340.661		124		122		99.8047		193.218		0		0
RMRCB20160112			79.585		100.037		393.449		363.05		115		138		93.9844		92.5857		115		92
RMRCBP20160202			61.045		57.371		244.691		188.676		88		129		56.3965		67.1718		176		86
RMRCBP20160308			65.28		77.233		210.636		257.18		66		82		55.7422		105.634		264		82
mean		82.0432	70.716	81.1055	85.0792	361.685	346.23	331.994	328.647	124.733	104.455	136.067	115.636	96.788	80.2464	87.9426	109.38	131.467	131.091	143.2	103.182
standard deviation		15.9571	17.1469	12.2791	17.3882	73.4228	90.5642	65.9948	91.2755	25.3547	28.4968	23.9318	21.0552	18.5018	15.8997	16.4536	43.1152	29.7229	65.0209	40.5417	48.7979
n		15	11	15	11	15	11	15	11	15	11	15	11	15	11	15	11	15	11	15	11
alpha		0.05	0.05	0.05	0.05	0.05	0.05	0.05	0.05	0.05	0.05	0.05	0.05	0.05	0.05	0.05	0.05	0.05	0.05	0.05	0.05
confidence interval		8.07527	10.133	6.21399	10.2756	37.1564	53.5191	33.3973	53.9394	12.831	16.8402	12.1109	12.4426	9.36301	9.39597	8.3265	25.479	15.0416	38.4242	20.5165	28.8372
		90.1185	80.849	87.3195	95.3547	398.841	399.749	365.391	382.587	137.564	121.295	148.178	128.079	106.151	89.6423	96.2691	134.859	146.508	169.515	163.717	132.019
		73.9679	60.583	74.8915	74.8036	324.529	292.711	298.596	274.708	111.902	87.6143	123.956	103.194	87.425	70.8504	79.6161	83.9011	116.425	92.6667	122.683	74.3446
p			0.109021		0.518021		0.648859		0.917848		0.0787403		0.0399062		0.0308079		0.103988		0.985022		0.0384638
